# Supplementary material for: Population-Genomic Analysis Identifies a Low Rate of Global Adaptive Fixation in the Proteins of the Cyclical Parthenogen Daphnia magna
Source: Mol Biol Evol. 2022 Mar 4;39(3):msac048. doi: 10.1093/molbev/msac048 (PMC8963301; doi:10.1093/molbev/msac048)
Supplement: msac048_Supplementary_Data [file msac048_supplementary_data.zip]

Archive with 3 entries (3 files):
- Fields_etal_genomewideSelection_Revision_22112021_Suppl.docx
- Supplementary_Table_1.xlsx
- SupplTable3.xls
