# Supplementary material for: Population-Genomic Analysis Identifies a Low Rate of Global Adaptive Fixation in the Proteins of the Cyclical Parthenogen Daphnia magna
Source: Mol Biol Evol. 2022 Mar 4;39(3):msac048. doi: 10.1093/molbev/msac048 (PMC8963301; doi:10.1093/molbev/msac048)
Supplement: msac048_Supplementary_Data [file msac048_supplementary_data.zip › Supplementary_Table_1.xlsx]

## Sheet: Sheet1
Alpha model	Theta model	Constraint model	LnL	Parameters	AIC	delta AIC	relative likelihood	Akaike Weight	Divergence	Constraints*					Thetas*					Alphas*
a0	p1	f0	-806183	2	1.61237e+06	1.25867e+06	0	0	0.0446889	0					0.0111911					0
a0	p1	f1	-418460	3	836926	483230	0	0	0.110344	0.224577					0.0276325					0
a0	p1	f2	-208883	10688	439141	85445.4	0	0	0.111629	0.0162192	0.0948495	0.174298	0.316134	0.971929	0.0279544					0
a0	p1	f3	-415900	7	831815	478119	0	0	0.110344	0.223137	0.189146	0.547132	0.223406	0.690038	0.0276325					0
a0	p2	f0	-715920	10687	1.45321e+06	1.09952e+06	0	0	0.0442668	0					0.0025511	0.00554394	0.00744003	0.0100601	0.0282575	0
a0	p2	f1	-324331	10688	670038	316343	0	0	0.109663	0.221857					0.00647126	0.013974	0.0187825	0.0253292	0.071736	0
a0	p2	f2	-156455	21373	355657	1960.93	0	0	0.110025	0.0135652	0.0937097	0.186694	0.352829	0.970426	0.00576876	0.0143702	0.0198536	0.0264837	0.0473289	0
a0	p2	f3	-322288	10692	665959	312264	0	0	0.109679	0.220443	0.179793	0.589208	0.217503	0.73565	0.00647633	0.0139795	0.0187546	0.0253207	0.0716353	0
a0	p3	f0	-805630	6	1.61127e+06	1.25758e+06	0	0	0.0446681	0					0.0111591	0.0108386	0.0182649	0.0114344	0.0229225	0
a0	p3	f1	-417867	7	835749	482053	0	0	0.110293	0.224558					0.0275475	0.0269517	0.0459761	0.0287826	0.0569349	0
a0	p3	f2	-208839	10692	439063	85367.1	0	0	0.11161	0.0162225	0.0948275	0.174027	0.316193	0.975229	0.0279478	0.0305014	0.0248276	0.0293495	0.0261232	0
a0	p3	f3	-415851	11	831724	478028	0	0	0.110312	0.223173	0.181815	0.589719	0.216491	0.734334	0.0276315	0.0297661	0.0238315	0.0293245	0.0244587	0
a1	p1	f0	-575939	3	1.15188e+06	798187	0	0	0.124794	0					0.0111911					-3.61114
a1	p1	f1	-418180	4	836367	482672	0	0	0.112699	0.235012					0.0270968					-0.0836725
a1	p1	f2	-208871	10689	439121	85424.7	0	0	0.112115	0.0163529	0.0956311	0.175734	0.318739	0.979938	0.0278646					-0.0152908
a1	p1	f3	-415620	8	831256	477560	0	0	0.112699	0.233506	0.197934	0.572555	0.233787	0.722101	0.0270968					-0.0836731
a1	p2	f0	-489155	10688	999686	645990	0	0	0.124055	0					0.0025042	0.00554571	0.00746563	0.00993541	0.0281969	-3.58712
a1	p2	f1	-324293	10689	669964	316268	0	0	0.110546	0.225616					0.00641749	0.0138694	0.0186363	0.0251459	0.0712449	-0.0302468
a1	p2	f2	-155531	21374	353811	114.974	1.08052e-25	1.08052e-25	0.114097	0.0143806	0.100618	0.202633	0.386236	1	0.00545173	0.013739	0.0191424	0.0258712	0.0464045	-0.154469
a1	p2	f3	-322242	10693	665870	312174	0	0	0.110643	0.224527	0.182969	0.602427	0.221524	0.752773	0.00642278	0.0138683	0.0185996	0.0251076	0.0710352	-0.0331117
a1	p3	f0	-575543	7	1.1511e+06	797404	0	0	0.124763	0					0.0111622	0.0109283	0.0170606	0.0113993	0.0208248	-3.61015
a1	p3	f1	-417598	8	835211	481515	0	0	0.112606	0.234793					0.027024	0.0264446	0.0449374	0.0282144	0.0556173	-0.0820705
a1	p3	f2	-208827	10693	439041	85344.9	0	0	0.112113	0.0163606	0.0956348	0.175508	0.318884	0.98353	0.0278553	0.0304202	0.0247107	0.0292375	0.025957	-0.0158103
a1	p3	f3	-415562	12	831148	477452	0	0	0.112701	0.233706	0.190031	0.623566	0.226679	0.777956	0.0270896	0.029258	0.0229543	0.0287354	0.0234655	-0.0850924
a4	p1	f0	-574173	7	1.14836e+06	794665	0	0	0.124794	0					0.0111911					-3.647	-4.50112	-0.750919	-3.40531	-0.405166
a4	p1	f1	-416414	8	832845	479149	0	0	0.112699	0.235012					0.0270968					-0.0921003	-0.292829	0.588513	-0.0353027	0.669769
a4	p1	f2	-208834	10693	439053	85357.4	0	0	0.112117	0.0163845	0.0957571	0.175683	0.319136	0.979353	0.0278619					-0.0186933	0.0385898	0.142396	0.0636772	0.162941
a4	p1	f3	-415581	12	831187	477491	0	0	0.112699	0.233889	0.199112	0.514658	0.218545	0.660777	0.0270968					-0.086882	-0.0953364	0.0988757	0.0372407	0.071499
a4	p2	f0	-487485	10692	996354	642658	0	0	0.124085	0					0.00250484	0.00554708	0.0074671	0.00993656	0.0281759	-3.62307	-4.46892	-0.791712	-3.3863	-0.462798
a4	p2	f1	-322785	10693	666956	313260	0	0	0.110639	0.225794					0.00641802	0.0138718	0.0186422	0.0251369	0.0711105	-0.0392655	-0.228039	0.579928	0.0122329	0.649025
a4	p2	f2	-155470	21378	353696	0	1	1	0.114103	0.0144144	0.100911	0.203014	0.38637	1	0.00543668	0.013737	0.019132	0.025857	0.0464178	-0.160584	-0.00311954	0.0749624	-0.0794947	0.0652365
a4	p2	f3	-322228	10697	665849	312153	0	0	0.110642	0.224857	0.175554	0.567179	0.194921	0.720786	0.00641891	0.0138634	0.0185999	0.0250962	0.0709808	-0.0352761	0.0291238	0.0364522	0.138475	0.0158351
a4	p3	f0	-573872	11	1.14777e+06	794071	0	0	0.124792	0					0.011165	0.0109894	0.0161325	0.011381	0.0192845	-3.64627	-4.49474	-0.800259	-3.41005	-0.47003
a4	p3	f1	-416085	12	832193	478497	0	0	0.112696	0.23498					0.0270286	0.0267846	0.0396436	0.0281051	0.0471582	-0.0915083	-0.290328	0.559129	-0.0410976	0.632034
a4	p3	f2	-208796	10697	438985	85289.4	0	0	0.112115	0.0163738	0.0958461	0.175791	0.319501	0.981171	0.0278325	0.0310409	0.0259453	0.0304353	0.0286406	-0.0194322	0.0995979	0.10575	0.130276	0.177354
a4	p3	f3	-415542	16	831116	477420	0	0	0.1127	0.234106	0.181637	0.579938	0.194751	0.730872	0.0270718	0.0297037	0.0240467	0.0304073	0.0244981	-0.0877428	-0.0140744	0.00223395	0.125849	-0.011782
										Control	Immune	RNAi	Male	Female	Control	Immune	RNAi	Male	Female	Control	Immune	RNAi	Male	Female
