# Supplementary material for: Population-Genomic Analysis Identifies a Low Rate of Global Adaptive Fixation in the Proteins of the Cyclical Parthenogen Daphnia magna
Source: Mol Biol Evol. 2022 Mar 4;39(3):msac048. doi: 10.1093/molbev/msac048 (PMC8963301; doi:10.1093/molbev/msac048)
Supplement: msac048_Supplementary_Data [file msac048_supplementary_data.zip › SupplTable3.xls]

## Sheet: Giant_Table_Draft1_21042018_wit
Supplementary Table 3. Summaries of population substructure (Fst), genetic diversity (Pi), divergence (K), traditional MK table contents (MK; neutrality.index; alpha; fisher.P.value), Tajima's D (TajD), and false-discovery adjusted p-values for individual genes.
gene	Ln	Ls	gene_type	SNIpre_mean	SNIpre_low95_CI	SNIpre_high95_CI	Fst_a	Fst_s	Pi_a	Pi_s	Pi_ratio	Ka	Ks	K_ratio	MK_Pn	MK_Ps	MK_Dn	MK_Ds	neutrality.index	alpha	fisher.P.value	TajD	fdr
rna0	1114.33	343.667	Control	0.0464297	-0.23747	-0.880946	0.379485	-0.0929323	0.0104006	0.0190994	0.54455	0.0727	0.515	0.141165	104	33	74	97	3.93243	-2.93243	2.98e-08	-1.41829	1.67601e-05
rna100	1840.67	562.333	Control	-0.561727	-0.752853	-0.878245	0.196702	0.0742322	0.000908656	0.0050533	0.179815	0.0164	0.1527	0.1074	18	29	24	57	1.45277	-0.452774	0.426936	-1.87698	0.904308
rna1000	653.333	210.667	Control	-0.334535	-1.21014	-0.893342	0.128115	0.33291	0.000528757	0.00995721	0.0531029	0.0127	0.1939	0.0654977	6	12	9	34	1.88889	-0.888889	0.340158	-0.365915	0.84553
rna10003	488.5	159.5	Control	-0.376083	0.269545	-0.60656	0.0785186	0.227903	0.000376588	0.00828854	0.0454348	0.0095	0.0957	0.0992685	3	9	9	11	0.407407	0.592593	0.451927	-0.81969	0.921038
rna10004	638.167	174.833	Control	-0.708938	-0.289789	-0.785531	0.534685	0.558325	0.000602439	0.00616008	0.0977973	0.0497	0.2847	0.17457	3	9	32	35	0.364583	0.635417	0.209508	-1.20534	0.720175
rna10006	380.5	126.5	Control	-0.368182	-0.278677	-0.732745	-5.59382	0.334762	0.000141692	0.00597385	0.0237187	0.0031	0.2098	0.014776	1	6	3	24	1.33333	-0.333333	1	-0.845881	1
rna10008	1044.17	326.833	Control	0.504271	-0.97078	-0.886528	0.0927834	-0.00448026	0.00507901	0.0237292	0.214041	0.0253	0.2829	0.0894309	48	56	37	54	1.25097	-0.250965	0.47147	-1.2447	0.92764
rna10009	157.333	49.6667	Control	-0.0470693	-0.683847	-0.190627	0.643476	0.588599	0.0126547	0.0151638	0.83453	0.0277	0.3606	0.0768164	12	3	3	4	5.33333	-4.33333	0.144661	-1.05944	0.635365
rna1001	1073.67	300.333	Control	0.018334	-0.700319	-0.384385	0.364524	0.247994	0.000610544	0.012672	0.0481804	0.0096	0.2158	0.0444856	10	33	11	53	1.46006	-0.460055	0.465223	-1.57236	0.926208
rna10010	713	223	Control	-0.346189	-0.921768	-0.811965	-0.0374252	0.112551	0.00159884	0.00557982	0.286539	0.0124	0.0696	0.178161	8	14	12	11	0.52381	0.47619	0.372584	-1.75798	0.872651
rna10011	430.333	121.667	Control	0.177329	-0.192765	-0.647015	NA	0.0925065	0	0.00814194	0	0.0001	0.091	0.0010989	0	15	0	8	NA	NA	1	-1.9923	1
rna10012	308.5	96.5	Control	-0.193733	-1.36686	0.096472	-2.41102	0.0629724	0.000176127	0.00495135	0.0355715	0.0416	0.405	0.102716	3	10	19	25	0.394737	0.605263	0.330954	-2.04948	0.836998
rna10014	74.6667	18.3333	Control	-0.250143	-1.06809	-1.00314	NA	NA	0	0	NA	0.0001	0.054	0.00185185	0	0	0	1	NA	NA	1	NA	1
rna10015	931.667	256.333	Control	-0.513553	0.248349	-0.0699154	0.437815	0.0686065	0.000844481	0.00370096	0.228179	0.0192	0.155	0.123871	9	15	19	34	1.07368	-0.0736842	1	-1.95451	1
rna10016	273	99	Control	-0.142857	-0.22319	-0.292913	-0.19768	0.186661	0.000395695	0.00663269	0.0596583	0.0037	0.05	0.074	3	5	1	4	2.4	-1.4	1	-0.884917	1
rna10017	1315.33	400.667	Control	0.0881545	-0.429691	-0.0117129	0.188171	0.0702019	0.000490656	0.0104488	0.0469581	0.0135	0.1524	0.0885827	11	46	19	48	0.604119	0.395881	0.294922	-1.9368	0.807289
rna10018	1100.5	342.5	Control	-0.365616	-0.129005	-0.927519	0.348362	0.2716	0.00433516	0.00843683	0.513838	0.0423	0.1634	0.258874	40	21	40	41	1.95238	-0.952381	0.0616831	-1.21726	0.463081
rna10019	1802.67	486.333	Control	-0.121846	-0.998102	-0.654993	-0.314754	0.115113	0.000105061	0.00679982	0.0154506	0.0053	0.1038	0.0510597	5	50	12	45	0.375	0.625	0.113359	-2.28796	0.581966
rna1002	840.667	251.333	Control	-0.527445	-0.730704	-0.606726	0.126328	0.351976	0.00267048	0.00532482	0.501517	0.0475	0.1565	0.303514	30	13	43	29	1.55635	-0.556351	0.320898	-1.64698	0.827412
rna10022	262.5	79.5	Control	-0.270335	0.0882125	-0.389236	0.485128	0.458928	0.000617611	0.0138695	0.0445301	0.011	0.1428	0.0770308	4	4	3	9	3	-2	0.356347	-0.488018	0.857533
rna10025	398.833	132.167	Control	0.209905	-0.547801	-0.344439	-0.116916	0.0581177	0.00118528	0.01606	0.0738033	0.0076	0.2938	0.0258679	5	15	3	27	3	-2	0.239956	-1.17082	0.759981
rna10028	991	311	Control	-0.302959	-0.0610986	-0.954801	0.42815	0.357243	0.00161828	0.0104517	0.154835	0.0108	0.1244	0.0868167	9	21	14	29	0.887755	0.112245	1	-1.40713	1
rna1003	1761.33	503.667	Control	-1.00004	-0.644563	-0.646882	0.422068	0.402676	0.00225973	0.00427969	0.528012	0.0288	0.175	0.164571	41	14	73	67	2.68787	-1.68787	0.00577711	-1.52535	0.143568
rna10040	689.333	228.667	Control	0.404233	-0.11907	-0.764828	0.379141	0.347407	0.014077	0.0190803	0.737778	0.0573	0.129	0.444186	118	32	23	9	1.36957	-0.369565	0.492059	-1.79769	0.937036
rna10046	1012.17	301.833	Control	-0.685897	-0.439929	0.0528295	-0.0717115	0.403675	0.00209615	0.00823878	0.254424	0.0339	0.2035	0.166585	16	12	32	47	1.95833	-0.958333	0.184181	-0.701056	0.692364
rna10047	2806.67	781.333	Control	-0.732742	-0.975009	-0.403338	0.485177	0.458548	0.00425938	0.0103031	0.413408	0.0535	0.2171	0.24643	77	40	158	113	1.37674	-0.376741	0.17585	-0.83996	0.680797
rna1005	3235	992	Control	0.400669	-0.148456	0.288974	0.0547233	0.231693	0.000976035	0.0158988	0.0613906	0.0044	0.158	0.0278481	24	156	19	103	0.834008	0.165992	0.616898	-1.95817	0.995926
rna10051	565.167	184.833	Control	0.288414	0.0249612	-1.10197	0.521399	0.562939	0.000866643	0.0184914	0.0468674	0.0538	0.4842	0.111111	12	25	16	43	1.29	-0.29	0.64711	-1.3962	1
rna10052	1720.33	541.667	Control	0.0312384	-0.597319	-0.169097	0.436879	0.296505	0.000753148	0.0178388	0.0422198	0.0118	0.2225	0.0530337	16	56	25	79	0.902857	0.0971429	0.856974	-1.15058	1
rna10054	1226.67	330.333	Control	0.00878428	-1.67464	-1.20924	0.403922	0.200601	0.00159529	0.0165405	0.0964473	0.0127	0.2051	0.061921	23	36	13	52	2.55556	-1.55556	0.028813	-0.937879	0.331861
rna10055	637.333	175.667	Control	-0.0555256	-1.54746	-0.0821841	0.266423	0.237332	0.00600632	0.0227321	0.264222	0.0725	0.2033	0.356616	24	21	44	23	0.597403	0.402597	0.237288	-0.949826	0.756549
rna10059	351	90	Control	0.407834	-0.600553	-0.178886	NA	0.174656	0	0.0171227	0	0.0001	0.1486	0.000672948	0	17	0	11	NA	NA	1	-1.59798	1
rna10060	1955.83	609.167	Control	0.096223	-0.286579	-1.10832	0.349496	0.321979	0.000502035	0.0118581	0.042337	0.0042	0.1033	0.0406583	19	66	9	49	1.56734	-0.56734	0.392423	-1.71955	0.883273
rna10061	1231.83	364.167	Control	-0.570483	-0.435306	-0.15694	0.37503	0.210201	0.000901046	0.00636238	0.141621	0.0415	0.1749	0.237278	15	21	51	52	0.728291	0.271709	0.444255	-1.46971	0.917214
rna10062	940.333	262.667	Immune	-0.557157	-1.4204	-1.22629	0.638356	0.110271	0.000408157	0.00810714	0.0503454	0.0022	0.1042	0.0211132	2	30	1	25	1.66667	-0.666667	1	-2.09615	1
rna10063	708.667	194.333	Control	-0.360392	-0.10332	0.0489828	0.252452	0.337327	0.000893709	0.00854812	0.10455	0.0191	0.1838	0.103917	7	9	12	29	1.87963	-0.87963	0.355592	-0.301545	0.856789
rna10064	1051.67	292.333	Male	-0.29889	-0.786345	-0.879973	-0.20801	-0.0202386	0.013466	0.0280844	0.479482	0.0799	0.2886	0.276854	132	33	77	40	1.96172	-0.961722	0.0184362	-0.736267	0.27302
rna10065	1577.17	456.833	Control	-0.127714	-0.673472	0.056742	0.192979	0.397814	0.0055968	0.0145771	0.383944	0.066	0.2062	0.320078	72	34	105	60	1.21008	-0.210084	0.514331	-0.717321	0.946957
rna10066	534.167	176.833	Control	0.514608	-1.62374	-1.09632	0.320445	0.26865	0.00858507	0.0237295	0.361789	0.0928	0.3341	0.277761	36	11	45	27	1.90909	-0.909091	0.158222	0.00130711	0.655621
rna1007	369.167	104.833	Control	0.0563983	-0.0166374	-0.684357	0.280397	0.3004	0.0018814	0.01742	0.108002	0.0173	0.1054	0.164137	6	9	6	8	0.888889	0.111111	1	-0.129189	1
rna10071	275.333	84.6667	Control	-0.127726	-0.650205	-0.75247	-0.13124	0.0613031	0.00272019	0.0141002	0.192919	0.0002	0.16	0.00125	7	15	1	8	3.73333	-2.73333	0.379098	-1.89889	0.874769
rna10073	333	102	Control	-0.152795	-1.14463	-1.10036	0.32174	0.444565	0.00279655	0.0302219	0.0925339	0.0283	0.2863	0.0988474	9	12	12	16	1	0	1	0.264081	1
rna10074	492.667	161.333	Control	0.25952	-0.579716	-0.0347837	0.604084	0.398232	0.00589714	0.0219045	0.26922	0.0604	0.3221	0.187519	26	13	32	29	1.8125	-0.8125	0.213097	-0.838434	0.723662
rna10075	3145.5	952.5	Control	-0.409409	-0.822091	0.12525	0.35398	0.311672	0.00721323	0.0201784	0.357473	0.0671	0.2348	0.285775	183	86	206	142	1.46681	-0.46681	0.0286793	-1.13864	0.331859
rna10079	847.333	247.667	Control	-0.139974	-0.958555	-0.894435	0.307605	0.399014	0.00579715	0.0216224	0.268108	0.0292	0.3555	0.0821378	55	34	42	55	2.11835	-1.11835	0.0129453	-1.32122	0.226795
rna10080	317	94	Control	-0.197376	-0.0682301	-0.990438	0.580993	0.539465	0.00207602	0.0242115	0.0857454	0.0406	0.3561	0.114013	6	6	17	19	1.11765	-0.117647	1	1.34132	1
rna10081	307.667	88.3333	Control	0.253765	-1.83517	-0.951255	0.20762	0.278054	0.00824415	0.034387	0.239746	0.1026	0.3181	0.32254	18	10	29	11	0.682759	0.317241	0.595144	-0.495201	0.986407
rna10082	1389.17	485.833	Male	-0.269797	-1.14621	-0.221877	0.392469	0.309491	0.0111785	0.0221647	0.504338	0.1009	0.3344	0.301734	95	33	157	81	1.48523	-0.485235	0.123881	-0.230823	0.602073
rna10083	383.667	108.333	Control	-0.0684114	-0.551134	0.104038	0.425223	0.229156	0.00928206	0.0226514	0.40978	0.0715	0.2	0.3575	25	11	37	10	0.589681	0.410319	0.318349	-1.2611	0.82493
rna10084	545	163	Control	0.232998	0.161846	-0.320459	0.448605	0.272819	0.00163947	0.0156079	0.10504	0.0131	0.2361	0.055485	8	22	6	26	1.57576	-0.575758	0.549581	-1.33738	0.962219
rna10085	452.667	126.333	Control	-0.5038	-0.312542	-0.76824	0.664477	0.161948	0.00109333	0.00441467	0.247659	0.009	0.3911	0.023012	2	9	4	37	2.05556	-1.05556	0.59509	-1.79566	0.986407
rna10087	792.5	227.5	Control	-0.0431055	-0.669159	0.116423	0.395829	0.391646	0.00278047	0.016339	0.170173	0.0221	0.1807	0.122302	16	22	16	30	1.36364	-0.363636	0.508042	-0.903424	0.945304
rna10088	2824.83	844.167	Control	0.104749	-0.268246	-0.132803	0.422622	0.386088	0.000272096	0.0195345	0.013929	0.0036	0.1939	0.0185663	14	114	16	120	0.921053	0.0789474	0.848921	-1.18478	1
rna10089	451.167	112.833	Control	0.828729	-0.694967	-1.16483	-0.0713114	0.16219	0.00154853	0.00698198	0.22179	0.0243	0.186	0.130645	4	7	14	20	0.816327	0.183673	1	-1.00732	1
rna1009	797.333	249.667	Control	0.272097	-0.379821	-0.694496	0.193179	0.333336	0.00306086	0.0206956	0.1479	0.0433	0.3526	0.122802	25	23	37	62	1.82139	-0.821387	0.109788	-0.588961	0.574056
rna10090	1265.83	363.167	Immune	-0.491966	-0.270658	-0.656693	0.47738	0.382806	0.00251658	0.0152083	0.165474	0.0127	0.1319	0.0962851	26	37	18	34	1.32733	-0.327327	0.563738	-1.16584	0.968586
rna10094	1304	406	Control	-0.195185	-0.579626	0.153031	0.250791	0.157812	0.000958147	0.00765426	0.125178	0.0182	0.168	0.108333	8	48	24	48	0.333333	0.666667	0.0145421	-2.19042	0.241997
rna10095	104.167	33.8333	Control	0.0830979	-0.239673	-0.798234	NA	0.34406	0	0.0128646	0	2.1645	0.2798	7.73588	55	8	0	0	NA	NA	1	-2.06734	1
rna10097	1444.17	436.833	Control	-1.29865	-0.123548	-0.961161	0.305028	0.268704	0.000952559	0.0126209	0.0754748	0.0113	0.1605	0.070405	19	60	18	51	0.897222	0.102778	0.849879	-2.08587	1
rna1010	190.333	52.6667	Control	-0.614235	0.101349	-0.95709	0.317663	0.318674	0.00633667	0.0220406	0.2875	0.0834	0.2007	0.415546	7	4	23	8	0.608696	0.391304	0.699188	0.570352	1
rna10100	771.167	218.833	Control	-1.01273	-1.23135	-0.596347	-0.236122	-0.520653	0.0105391	0.0150143	0.701938	0.017	0.053	0.320755	90	18	41	11	1.28333	-0.283333	0.662234	-1.241	1
rna10101	1480.67	427.333	Control	0.194957	-1.31905	0.31221	0.133283	0.156242	0.000707842	0.0101333	0.0698531	0.0205	0.1913	0.107162	22	52	37	65	0.743243	0.256757	0.419936	-2.2015	0.900008
rna10102	2083.5	589.5	Control	-0.315574	-1.01469	-0.82224	0.273585	0.396756	0.00131197	0.0023055	0.569061	0.0373	0.2277	0.163812	34	9	83	109	4.96118	-3.96118	1.89e-05	-1.20641	0.00306008
rna10103	218.167	48.8333	Control	0.0795898	-0.819222	-0.475508	0.643961	0.0949845	0.00413891	0.00056146	7.37169	0.0612	0.3014	0.203052	7	1	12	10	5.83333	-4.83333	0.198698	-0.904012	0.708374
rna10104	446.167	126.833	Control	-0.0264269	0.216949	-0.0293518	0.201724	0.152631	0.000780207	0.00232444	0.335654	0.0764	0.3126	0.244402	4	2	32	31	1.9375	-0.9375	0.675036	-1.3134	1
rna10106	1042.5	298.5	Control	-0.722649	0.0818629	0.0539478	0.452654	0.0878517	0.000423359	0.0111032	0.0381296	0.0072	0.1401	0.0513919	5	41	11	29	0.321508	0.678492	0.0569298	-1.98218	0.446989
rna10107	1634.17	507.833	Control	-0.043735	-0.818516	-0.48665	-0.0148704	0.219704	0.000621353	0.00999578	0.0621615	0.0148	0.1999	0.074037	7	37	28	77	0.52027	0.47973	0.204811	-1.10789	0.715438
rna10108	1374	378	Control	0.15807	-0.798516	-0.176608	-0.0212452	0.100165	0.000235979	0.010462	0.0225558	0.003	0.195	0.0153846	8	46	9	55	1.0628	-0.0628019	1	-2.03972	1
rna10109	1717.17	478.833	Control	-0.995445	-0.186842	-0.180428	0.0531517	-0.109486	0.0102805	0.0195873	0.524852	0.0152	0.0355	0.428169	151	47	12	11	2.78901	-1.78901	0.0256058	-0.588826	0.318537
rna10115	1038.33	287.667	Control	-0.711892	-0.374982	-0.171571	0.330717	0.22215	0.00237209	0.00483207	0.490905	0.0344	0.1547	0.222366	21	11	31	38	2.34018	-1.34018	0.0582805	-1.19398	0.450252
rna10116	673.833	205.167	Control	0.198127	0.0554206	-1.03375	-0.263435	0.148709	0.000439807	0.00838083	0.0524777	0.0123	0.1431	0.0859539	8	20	12	20	0.666667	0.333333	0.585443	-1.81669	0.979649
rna1012	840.167	263.833	Control	0.301395	-0.479972	-0.428443	0.304395	0.280771	0.00208314	0.020074	0.103773	0.0134	0.236	0.0567797	15	29	8	40	2.58621	-1.58621	0.0903556	-0.349339	0.534333
rna10120	1342.83	358.167	Control	-0.28205	-0.041976	-0.294408	0.0808482	0.287255	0.00446856	0.00725906	0.615583	0.0726	0.0619	1.17286	50	13	105	18	0.61978	0.38022	0.293806	-0.718799	0.806268
rna10123	392.167	99.8333	Control	-0.453606	-0.630145	-0.950145	0.376494	0.386141	0.00388599	0.00377316	1.0299	0.0991	0.3723	0.266183	17	4	38	13	1.28289	-0.282895	1	-1.61824	1
rna10129	1109.83	363.167	Control	-0.213294	-0.115477	-1.12917	0.355429	0.37742	0.00142607	0.0215293	0.0662384	0.0105	0.3385	0.0310192	16	41	14	85	2.59146	-1.59146	0.0291	-0.9617	0.332385
rna1013	1362.33	398.667	Control	0.247316	-1.43608	-1.5979	0.280278	0.212425	0.000708712	0.0172126	0.0411739	0.0136	0.1773	0.0767061	16	59	17	51	0.813559	0.186441	0.69219	-1.62683	1
rna10131	354.833	116.167	Control	-1.0078	0.0333084	-1.20871	0.571663	0.156577	0.00244916	0.0138087	0.177363	0.0563	0.1481	0.380149	9	7	11	12	1.4026	-0.402597	0.747527	-0.117753	1
rna10134	687.667	227.333	Control	-0.629826	-0.0708247	-1.03572	0.354134	0.38668	0.00608026	0.0246462	0.246702	0.0909	0.2447	0.371475	40	12	60	30	1.66667	-0.666667	0.252765	-0.633342	0.772296
rna1014	430.833	118.167	Control	0.244385	-0.445851	-0.179977	0.0642673	0.219271	0.00154948	0.00886692	0.174748	0.0248	0.2569	0.0965356	11	9	11	23	2.55556	-1.55556	0.152066	-1.11593	0.647149
rna10142	2229.33	647.667	Control	-0.400677	-0.753757	-0.175239	0.32593	0.315071	0.00207705	0.0238947	0.0869249	0.0108	0.1959	0.0551302	29	91	26	85	1.04184	-0.0418428	1	-0.801677	1
rna10145	161	52	Control	-0.308238	-0.0223239	-0.316304	-0.392607	0.0329278	0.00217863	0.00104521	2.08439	0.2527	0.1072	2.35728	5	1	41	6	0.731707	0.268293	1	-0.74981	1
rna1015	1463	421	Control	-0.613115	-0.445302	-0.917075	0.248756	0.206511	0.000526893	0.0122768	0.0429179	0.0114	0.2066	0.0551791	11	60	18	63	0.641667	0.358333	0.309891	-1.93944	0.820063
rna10152	2109.33	614.667	Control	-0.586742	-0.382607	-0.572621	0.0991112	0.138296	0.00195047	0.0115682	0.168606	0.0282	0.207	0.136232	37	43	63	92	1.25655	-0.256552	0.486507	-1.37636	0.934048
rna10153	1121.67	354.333	Control	-0.174435	-0.596037	-0.855575	0.162646	0.12143	0.0020299	0.0127879	0.158736	0.0367	0.2219	0.16539	18	26	50	59	0.816923	0.183077	0.595205	-1.16816	0.986407
rna10155	853.333	268.667	Control	0.304146	-0.429791	-0.218172	0.0220403	0.370495	0.000985637	0.00935881	0.105316	0.0285	0.2182	0.130614	15	17	29	39	1.18661	-0.186613	0.829327	-1.55884	1
rna10156	349	92	Control	-0.235946	-0.0522427	-0.552514	0.309932	0.377227	0.00381991	0.016227	0.235405	0.0974	0.1965	0.495674	8	6	34	11	0.431373	0.568627	0.197212	-0.302368	0.70577
rna1016	475.167	127.833	Control	0.255696	-0.598026	-0.508201	0.361559	-0.0758564	0.000736875	0.0114698	0.064245	0.0266	0.1587	0.167612	8	5	13	17	2.09231	-1.09231	0.331889	-0.290674	0.837639
rna10160	660.5	185.5	Control	-0.341654	-0.694987	-0.668071	0.287842	0.21983	0.00557082	0.0107526	0.518089	0.0507	0.2522	0.201031	27	16	29	31	1.80388	-0.803879	0.164855	-1.55703	0.66502
rna10163	706.833	211.167	Control	-0.37375	-0.108155	-0.268035	NA	0.159977	0	0.013462	0	0.0001	0.1154	0.000866551	0	29	0	18	NA	NA	1	-1.88863	1
rna10166	140.667	42.3333	Control	0.365397	0.203606	-0.764282	0.27704	0.396888	0.0111765	0.0272838	0.409638	0.1839	0.1739	1.0575	19	3	15	4	1.68889	-0.688889	0.684714	-1.48934	1
rna1017	5008.33	1444.67	Control	-0.617829	-0.119787	-0.309986	0.367908	0.296569	0.00104449	0.0189282	0.0551816	0.0149	0.1915	0.0778068	73	214	92	177	0.656288	0.343712	0.025928	-1.54227	0.320308
rna10172	221.333	63.6667	Control	-1.33954	-0.404874	-0.0595659	-0.601503	0.399357	0.000719234	0.00904827	0.0794885	0.0296	0.1791	0.165271	2	4	6	8	0.666667	0.333333	1	-0.526857	1
rna10174	339	99	Control	-0.557831	-0.787168	-0.161498	0.309425	0.384131	0.00243956	0.00942985	0.258706	0.0362	0.1006	0.359841	8	6	12	8	0.888889	0.111111	1	-1.31634	1
rna10175	330.833	92.1667	Control	-0.820004	0.199094	-0.0478008	-4.94606	0.449511	0.000163392	0.016675	0.00979861	0.0001	0.0997	0.00100301	1	16	2	5	0.15625	0.84375	0.193676	-1.55635	0.703708
rna10179	1013	301	Control	-0.0250298	0.199009	-0.140092	0.379606	0.371912	0.00237811	0.010645	0.223401	0.0532	0.1835	0.289918	22	15	51	39	1.12157	-0.121569	0.84468	-0.379281	1
rna1018	2123.17	645.833	RNAi/Immune	-0.192792	-0.287199	-0.165537	0.160793	0.266771	0.000546182	0.0194732	0.0280479	0.0213	0.2177	0.0978411	13	77	49	96	0.330771	0.669229	0.00127232	-1.26794	0.0550492
rna1018	2123.17	645.833	RNAi/Immune	-0.192792	-0.287199	-0.165537	0.160793	0.266771	0.000546182	0.0194732	0.0280479	0.0213	0.2177	0.0978411	13	77	49	96	0.330771	0.669229	0.00127232	-1.26794	0.0550492
rna10180	681.833	197.167	Control	0.460147	-0.522185	-0.716689	0.32797	-0.0174958	0.00604298	0.00801975	0.753513	0.3185	0.369	0.863144	22	4	210	26	0.680952	0.319048	0.515068	-0.641433	0.947358
rna10181	1022.17	309.833	Control	0.49298	-0.826464	-1.04849	0.267947	0.160492	0.00313766	0.0114132	0.274916	0.0352	0.1848	0.190476	18	16	37	39	1.18581	-0.185811	0.836749	-0.0730861	1
rna10182	1838.67	486.333	Control	0.0133987	-0.490485	-1.03302	0.287857	0.200454	0.00265035	0.00939108	0.28222	0.0532	0.1902	0.279706	35	23	97	67	1.0511	-0.0510982	1	-0.696137	1
rna10184	2623.83	841.167	Control	-0.039795	-0.336686	-0.844766	0.403959	0.362577	0.00104555	0.0147112	0.0710718	0.0128	0.2171	0.058959	24	81	37	138	1.10511	-0.105105	0.766021	-1.04631	1
rna10187	755.333	213.667	Control	-0.399631	-0.629088	-0.281996	0.0852646	-0.0783221	0.000577975	0.0074336	0.0777517	0.0123	0.2535	0.0485207	6	18	11	46	1.39394	-0.393939	0.563418	-1.70908	0.968586
rna10188	446.333	129.667	Control	-0.297101	-0.267948	-0.234851	-0.0245015	0.176706	0.0003036	0.0143174	0.021205	0.0002	0.169	0.00118343	3	22	0	16	Inf	#NAME?	0.268293	-1.79804	0.785941
rna1019	536.667	153.333	Control	0.376797	-0.605897	-0.0997467	NA	-0.0166327	0	0.0107565	0	0.0001	0.0633	0.00157978	0	28	1	9	0	1	0.263158	-2.31516	0.781566
rna10190	857	268	Control	0.00422499	-0.204089	-0.799434	0.285344	0.390487	0.00727106	0.0238474	0.3049	0.1025	0.336	0.30506	58	29	85	42	0.982759	0.0172414	1	-1.11798	1
rna10191	1419.33	398.667	Control	0.190525	-0.0603202	-1.24756	0.578335	0.499214	0.00430294	0.0235664	0.182588	0.0304	0.2587	0.117511	38	43	50	60	1.06047	-0.0604651	0.883783	-0.0689409	1
rna10192	843.5	224.5	Control	-0.333758	-0.569881	-0.872219	0.40876	0.463972	0.0132919	0.0219495	0.605567	0.1498	0.2593	0.577709	61	18	109	30	0.932722	0.0672783	0.865902	-0.538878	1
rna10194	874	263	Control	-0.820308	-1.23655	-0.327947	0.373642	0.404352	0.012502	0.0213297	0.58613	0.1001	0.316	0.316772	81	18	81	43	2.38889	-1.38889	0.00652052	-1.02285	0.153425
rna10195	1017.67	299.333	Control	-0.0422104	-0.243284	-0.027288	0.489776	0.523221	0.0222686	0.0606287	0.367294	0.126	0.4793	0.262883	121	49	96	49	1.27368	-0.273684	0.33092	0.205727	0.836998
rna10198	1589.83	414.167	Control	-0.332384	-0.599972	-0.317443	0.725857	0.811214	0.0194859	0.0311512	0.625527	0.1578	0.4766	0.331095	211	52	209	58	1.11538	-0.115385	0.668103	-1.29648	1
rna10199	709.333	193.667	Control	0.303769	-0.060601	0.119239	0.0937672	0.383153	0.00389912	0.0200998	0.193989	0.0087	0.2382	0.0365239	50	24	13	28	4.21795	-3.21795	0.000731264	-0.680156	0.0409528
rna1020	1123	374	Control	-0.3515	-0.271906	-1.01598	0.199797	0.0499893	0.000887263	0.00444056	0.199809	0.0037	0.0322	0.114907	14	22	9	6	0.424242	0.575758	0.221829	-1.97419	0.736989
rna10201	1339	392	Control	-0.175335	-0.252574	0.543798	0.365336	0.41686	0.00271168	0.0105543	0.256925	0.2025	0.2834	0.714538	38	21	261	47	0.325853	0.674147	0.000740186	-1.34883	0.0409528
rna10203	1022.83	306.167	Control	0.501988	0.128667	-0.207484	0.385186	0.399996	0.00412319	0.0228524	0.180427	0.146	0.5779	0.252639	32	35	157	90	0.524113	0.475887	0.0241197	-0.571651	0.310124
rna10205	916.833	295.167	Control	0.0934818	-0.0078971	-0.643151	0.323824	0.413734	0.00824602	0.0146301	0.563633	0.0661	0.1452	0.455234	49	20	61	26	1.04426	-0.0442623	1	-0.639234	1
rna10209	187.667	61.3333	Control	-0.487613	-1.01557	-0.169883	NA	0.131185	0	0.00989308	0	0.0001	0.0818	0.00122249	0	9	1	3	0	1	0.307692	-1.72564	0.818914
rna1021	1320.5	350.5	Control	0.215	-0.932113	-1.09558	0.342199	0.22457	0.00180251	0.0157907	0.11415	0.0492	0.2325	0.211613	20	31	74	53	0.462075	0.537925	0.0303888	-0.58152	0.338971
rna10211	506.333	138.667	Control	-0.697067	0.137849	-0.437461	0.12275	0.355344	0.00146156	0.0121181	0.120609	0.0308	0.1734	0.177624	5	15	19	14	0.245614	0.754386	0.0258874	-1.2949	0.320308
rna10216	565.833	172.167	Control	0.413293	0.0288062	-0.472037	0.44707	0.30215	0.000710409	0.0261086	0.0272097	0.0018	0.2372	0.00758853	5	30	3	31	1.72222	-0.722222	0.70959	-0.930919	1
rna10220	837.667	308.333	Control	-0.611206	-1.10318	-0.364052	-0.975469	0.340414	0.00104914	0.0149698	0.0700834	0.0182	0.2606	0.0698388	7	31	25	56	0.505806	0.494194	0.186911	-1.05443	0.695935
rna10222	1632	447	Control	-0.671838	-0.475951	-0.604053	0.346791	0.251613	0.00148717	0.00859398	0.173048	0.0149	0.1943	0.0766855	31	27	32	66	2.36806	-1.36806	0.0119448	-0.941532	0.218258
rna10224	648.167	191.833	Control	-0.198935	-0.32346	-0.219445	-0.11128	-0.133276	0.0118138	0.0254727	0.46378	0.0111	0.0432	0.256944	101	22	10	2	0.854545	0.145455	1	-1.00408	1
rna10226	2851.33	832.667	Control	-0.86242	0.175886	-0.919518	0.449108	0.40696	0.000488282	0.00505241	0.0966433	0.0233	0.1901	0.122567	15	44	70	135	0.657468	0.342532	0.268231	-1.80196	0.785941
rna10227	801.5	230.5	Control	0.592039	0.235805	0.448414	0.258623	0.285758	0.000201953	0.0117632	0.0171683	0.0029	0.0542	0.0535055	5	39	5	14	0.358974	0.641026	0.152854	-2.35509	0.649218
rna10229	1460.5	441.5	Control	-0.459688	-0.366185	-0.868384	0.299997	0.188043	0.0057136	0.0114714	0.498073	0.1119	0.208	0.537981	115	24	200	44	1.01438	-0.0143824	1	-1.49027	1
rna10230	161.333	45.6667	Control	-0.410385	-0.256722	-0.850499	0.0819416	-0.798161	0.00556542	0.0162423	0.34265	0.187	0.3936	0.475102	11	2	34	8	1.29412	-0.294118	1	-0.210951	1
rna10232	822.5	194.5	Control	-0.336742	0.355885	-0.00891389	0.363004	0.200752	0.000793333	0.013152	0.0603204	0.0178	0.3421	0.0520316	10	20	18	42	1.16667	-0.166667	0.811068	-1.43946	1
rna10233	927.167	266.833	Control	-0.142234	0.226394	-0.437795	0.613871	0.406505	0.000277467	0.00217692	0.127459	0.0024	0.1944	0.0123457	3	5	2	46	13.8	-12.8	0.0174312	-1.0547	0.264588
rna10235	878	253	Control	0.577839	-1.14748	-0.212737	-3.49865	0.218446	0.000304412	0.0163112	0.0186627	0.0002	0.2028	0.000986193	5	52	7	29	0.398352	0.601648	0.203218	-2.09401	0.713165
rna10237	317.5	96.5	Control	0.476204	-1.31997	-0.866689	0.104151	0.0145455	0.000170525	0.00871493	0.019567	0.0041	0.0786	0.0521628	2	3	3	8	1.77778	-0.777778	1	0.542725	1
rna10240	731	199	Control	0.372692	-0.168304	-0.270527	0.132063	0.342713	0.00212746	0.0114246	0.186217	0.0275	0.2577	0.106713	10	13	21	40	1.4652	-0.465201	0.458346	-1.15479	0.924303
rna10246	396.5	125.5	Control	0.578784	-1.08347	-0.990664	0.116242	0.303097	0.00126946	0.00697335	0.182044	0.0289	0.1503	0.192282	5	8	12	16	0.833333	0.166667	1	-1.15184	1
rna10248	1004	310	Control	-0.205554	0.00406647	-0.243023	0.178413	0.28052	0.000955208	0.00973196	0.0981516	0.0161	0.1629	0.0988336	15	26	19	38	1.15385	-0.153846	0.830514	-1.90366	1
rna1025	503	154	Control	-0.0451478	-0.425567	-0.424681	0.0709654	0.0920893	0.00470136	0.0234538	0.200452	0.0121	0.1282	0.0943838	27	28	5	12	2.31429	-1.31429	0.175198	-1.71886	0.679691
rna10251	843.167	254.833	Control	0.225763	0.440915	-0.576413	0.131717	0.315695	0.00175087	0.0208443	0.0839977	0.0091	0.1864	0.0488197	17	38	8	33	1.84539	-0.845395	0.245594	-1.18642	0.764345
rna10254	183.667	53.3333	Control	0.135852	-1.19636	-0.465416	NA	0.000772207	0	0.0209635	0	0	0.0478	0	0	12	0	3	NA	NA	1	-1.54362	1
rna10255	131	31	Control	0.213172	-0.672103	-0.543378	0.167985	0.440994	0.000209099	0.00601105	0.0347858	0.0001	0.1131	0.000884173	1	3	3	7	0.777778	0.222222	1	-1.3296	1
rna10256	373.833	115.167	Control	0.0330791	-0.662969	-0.912814	0.124701	0.372905	0.00332883	0.0178944	0.186026	0.0592	0.3143	0.188355	15	13	27	18	0.769231	0.230769	0.632352	-1.6526	1
rna10258	565.833	196.167	Control	0.0771239	-0.715756	-0.186468	0.411531	0.26594	0.00119559	0.00895015	0.133583	0.0105	0.1878	0.0559105	6	11	14	24	0.935065	0.0649351	1	-0.840909	1
rna1026	534.667	161.333	Control	0.300778	-0.715032	-0.833973	0.468864	0.0863839	0.000390837	0.00812196	0.048121	0.0019	0.1145	0.0165939	3	20	1	17	2.55	-1.55	0.617764	-2.1331	0.996123
rna10260	829.833	241.167	Control	-0.515923	-0.239576	-0.505337	-0.86795	0.0120825	0.000460163	0.00952143	0.0483292	0.004	0.1012	0.0395257	9	29	6	13	0.672414	0.327586	0.539349	-2.04614	0.958325
rna10263	474.833	137.167	Control	-0.217508	-0.517932	-0.88681	-0.0269796	0.131785	0.000168465	0.011047	0.0152499	0.0021	0.1675	0.0125373	1	18	1	17	0.944444	0.0555556	1	-1.77691	1
rna10265	535.5	172.5	Control	-0.0213757	-0.950723	-0.66378	-1.18072	0.556503	0.000396119	0.0175277	0.0225996	0.0034	0.074	0.0459459	4	16	3	20	1.66667	-0.666667	0.686735	-0.318947	1
rna10268	1647.67	491.333	Control	0.259314	-0.424521	-0.284979	0.265116	0.309089	0.00120867	0.0129534	0.0933092	0.0136	0.1337	0.10172	34	56	28	45	0.975765	0.0242347	1	-1.51285	1
rna10270	1283.83	441.167	Control	0.0453054	-0.170961	-0.110707	0.287116	0.230022	0.00160029	0.0181383	0.0882271	0.0119	0.3106	0.0383129	15	54	15	87	1.61111	-0.611111	0.305617	-1.17579	0.817682
rna10276	325.333	109.667	Control	-0.291117	-0.16134	-0.451001	0.275412	0.190186	0.00483224	0.0110369	0.437824	0.1006	0.3472	0.289747	11	5	32	26	1.7875	-0.7875	0.399571	-0.560331	0.890245
rna1028	1797.17	548.833	Control	-0.486953	-0.581375	-1.02391	0.139186	0.329531	0.00346709	0.0117007	0.296314	0.0441	0.2064	0.213663	48	45	75	83	1.18044	-0.180444	0.60123	-1.22342	0.99
rna10280	519	174	Control	0.344809	-0.223732	-0.440182	0.589511	0.0457539	0.00111128	0.00887657	0.125192	0.0092	0.1435	0.0641115	4	16	8	24	0.75	0.25	0.747144	-1.53271	1
rna10281	854.667	270.333	Control	-0.813914	-0.238533	0.259632	-0.142977	0.0523626	0.000992672	0.0188196	0.0527467	0.0025	0.2111	0.0118427	16	32	4	43	5.375	-4.375	0.00481978	-1.13234	0.129422
rna10282	884.167	249.833	Control	-0.752487	-0.919848	-0.87153	-0.156829	-0.0468183	0.00710339	0.00690969	1.02803	0.0024	0	NA	103	22	1	0	0	1	1	-2.1868	1
rna10285	1055.83	306.167	Control	-1.14175	-0.150155	-0.450715	0.0904196	0.17679	0.00147502	0.00680622	0.216717	0.0149	0.1675	0.0889552	19	21	15	40	2.4127	-1.4127	0.0525375	-1.65584	0.433626
rna10286	505	149	Control	0.34978	-0.407915	-0.548318	0.160001	0.297531	0.00221096	0.0127682	0.173162	0.0212	0.1156	0.183391	6	8	14	14	0.75	0.25	0.749896	-0.27316	1
rna10290	270.833	95.1667	Control	-0.81384	-0.400247	-0.866368	-1.26325	0.372708	0.000399065	0.0145082	0.0275061	0.0042	0.0959	0.0437956	2	16	9	9	0.125	0.875	0.0274909	-1.63876	0.327075
rna10296	1924.67	514.333	Control	0.176029	-0.20503	-1.18889	0.296112	0.226358	0.00417687	0.00839039	0.497817	0.0406	0.1761	0.230551	44	23	84	70	1.5942	-0.594203	0.139658	-1.01371	0.63103
rna10298	161.833	54.1667	Control	-0.606649	-1.12511	-0.842025	NA	NA	0	0	NA	0.0002	0.1743	0.00114745	0	0	6	11	NA	NA	1	NA	1
rna103	1074.83	269.167	Control	-0.2567	0.292417	-0.947046	0.325535	0.0723279	0.00126361	0.00156123	0.809367	0.0333	0.2356	0.141341	14	4	38	50	4.60526	-3.60526	0.00941122	-1.8202	0.190473
rna1030	858	282	Control	0.190168	-0.397418	0.152274	0.334755	0.165107	0.00022053	0.0209658	0.0105186	0.0025	0.1954	0.0127943	5	37	1	35	4.72973	-3.72973	0.208881	-1.04736	0.719808
rna10300	1156	284	Control	-0.297021	-0.635486	0.0808838	0.200715	0.36342	0.000745916	0.00844143	0.0883637	0.0249	0.2079	0.119769	9	12	28	48	1.28571	-0.285714	0.621387	-0.0822027	0.998068
rna10304	1714.67	529.333	Control	0.252099	-0.582871	-0.748836	0.376433	0.311172	0.00215973	0.0123575	0.174771	0.0149	0.1658	0.0898673	20	65	25	65	0.8	0.2	0.604479	-1.82369	0.990472
rna10307	737.833	192.167	Control	0.42518	0.0560784	-0.179538	0.449021	0.373459	0.000819237	0.00416445	0.196721	0.014	0.1409	0.0993612	7	8	9	23	2.23611	-1.23611	0.322426	-1.19076	0.828231
rna10312	3910.67	1237.33	Control	0.0503149	-0.810516	-0.795638	0.309805	0.281827	0.00188522	0.0120175	0.156873	0.0257	0.2343	0.109688	71	97	138	211	1.11915	-0.119154	0.56706	-1.24584	0.969005
rna10313	524.167	147.833	Control	-0.0613568	-1.13851	-0.490208	-0.117274	0.297197	0.000104544	0.0207695	0.00503355	0.0235	0.2004	0.117265	3	26	30	19	0.0730769	0.926923	1.13e-05	-1.84961	0.00217469
rna10314	547.167	172.833	Control	0.359763	-0.537929	-0.819093	0.660454	0.152783	0.00262047	0.0115201	0.22747	0.0108	0.1172	0.0921502	6	11	9	15	0.909091	0.0909091	1	-0.283722	1
rna10315	411	108	Control	-0.145204	-0.540999	-0.691831	0.407509	-0.00414336	0.00159875	0.00893733	0.178884	0.0001	0.122	0.000819672	6	15	0	9	Inf	#NAME?	0.140548	-1.96021	0.632447
rna10316	329	97	Control	-0.555926	-0.756424	-1.03513	NA	0.364367	0	0.0235313	0	0.0031	0.1617	0.0191713	0	17	1	11	0	1	0.413793	-1.33491	0.898536
rna10317	783.167	212.833	Control	0.0621609	-0.448992	-1.09385	-0.0394549	0.287166	0.00023858	0.0161925	0.014734	0.0111	0.2038	0.0544652	3	26	8	35	0.504808	0.495192	0.507214	-1.06758	0.945263
rna10318	704.333	186.667	Control	-0.297592	-0.796957	-0.149933	0.292309	0.382259	0.00590107	0.0270074	0.218498	0.0405	0.2302	0.175934	33	19	23	28	2.11442	-1.11442	0.0761749	-0.371107	0.495761
rna10319	3074.83	906.167	Control	-0.161086	-0.51734	-0.741043	0.144673	0.226246	0.000939064	0.0184952	0.0507734	0.0065	0.1761	0.0369108	34	140	17	111	1.58571	-0.585714	0.164692	-1.57694	0.664821
rna1032	1104.83	329.167	Control	-0.402102	-0.393411	-1.39323	0.116001	0.184582	0.00279678	0.00833509	0.335544	0.0504	0.2668	0.188906	31	30	53	58	1.13082	-0.130818	0.751	-1.76723	1
rna10321	1049.5	303.5	Control	-0.109872	-1.19352	-0.0765623	0.323888	0.0724864	0.000560091	0.00682935	0.0820123	0.0145	0.2574	0.0563326	8	16	22	59	1.34091	-0.340909	0.610237	-1.05653	0.992737
rna10322	440.667	132.333	Control	0.0606943	-0.536305	-0.485282	0.570802	0.500135	0.00723657	0.0342531	0.211268	0.0294	0.1851	0.158833	15	16	18	15	0.827206	0.172794	0.802852	-1.11259	1
rna10323	1760.67	501.333	Control	0.318733	-0.296831	-0.596661	0.259984	0.35027	0.00595777	0.0154085	0.386655	0.0523	0.197	0.265482	71	40	86	63	1.30029	-0.300291	0.369659	-0.620607	0.869699
rna10326	493.667	130.333	Control	-0.151929	-1.04904	-1.5135	0.326155	0.287824	0.00216881	0.021944	0.0988337	0.0168	0.1258	0.133545	7	12	8	12	0.875	0.125	1	-0.26563	1
rna10327	624.5	170.5	Control	-0.14859	-0.963223	-1.19352	0.474753	0.259769	0.00431152	0.0115354	0.373763	0.0446	0.2187	0.203932	26	11	33	25	1.79063	-0.790634	0.202917	-0.975149	0.712811
rna10329	1165.83	307.167	Control	-0.176237	-0.38329	-1.75182	0.264532	0.208127	0.00237999	0.0149319	0.159389	0.0312	0.1941	0.160742	27	33	37	38	0.840295	0.159705	0.728896	-1.57164	1
rna10330	1446.67	437.333	Control	-0.264821	-0.699531	-1.44998	0.516731	0.201465	0.000734042	0.0111916	0.0655888	0.0093	0.1267	0.0734017	11	48	13	39	0.6875	0.3125	0.491202	-1.61591	0.936315
rna10331	497.167	132.833	Control	-0.224929	-0.223858	-0.762779	NA	0.198616	0	0.0172104	0	0.0002	0.1504	0.00132979	0	22	2	16	0	1	0.196154	-1.69481	0.705045
rna10334	560.167	150.833	Control	0.11882	0.375153	-0.560935	0.211336	0.255937	0.00115395	0.0219306	0.052618	0.0322	0.1735	0.185591	7	16	18	17	0.413194	0.586806	0.175368	-1.11799	0.679963
rna10335	460.833	145.167	Control	0.0400492	-0.680092	-0.819165	0.255859	0.270086	0.00121554	0.0120412	0.100948	0.0158	0.1277	0.123727	4	12	8	14	0.583333	0.416667	0.504174	-0.759342	0.944748
rna10336	1002	273	Control	0.475362	-0.181758	-0.828395	0.682394	0.39662	8.12e-05	0.0209805	0.00386819	0.013	0.2264	0.0574205	2	27	16	48	0.222222	0.777778	0.0489588	-0.39832	0.415878
rna10337	624.167	185.833	Control	-0.373654	-0.765534	-1.16294	0.414134	0.523621	0.00425234	0.0135666	0.313442	0.0635	0.2981	0.213016	24	14	38	37	1.66917	-0.669173	0.234542	-0.971723	0.754191
rna10338	569.5	180.5	Control	0.111702	-0.0826545	-0.163125	0.386514	0.465597	0.00177	0.0149085	0.118725	0.0366	0.1717	0.213162	9	14	18	23	0.821429	0.178571	0.795163	-0.428669	1
rna1034	2003.5	582.5	Control	0.0728349	-1.30885	-0.778397	0.192539	0.267523	0.00193159	0.0189444	0.101961	0.0166	0.1717	0.0966803	27	72	32	79	0.925781	0.0742188	0.8781	-0.899995	1
rna10345	977.833	315.167	Control	-0.0111091	-0.624919	-0.800303	0.625366	0.284816	0.00407389	0.0231537	0.17595	0.0571	0.3449	0.165555	38	33	68	68	1.15152	-0.151515	0.662314	-0.537163	1
rna10346	986.5	261.5	Control	0.164572	-0.446441	-1.20944	-0.027663	0.0870406	0.000301793	0.0184226	0.0163817	0.0052	0.1543	0.0337006	8	50	4	26	1.04	-0.04	1	-1.93124	1
rna10347	866.667	243.333	Control	-0.353253	-0.909967	-0.747851	0.568862	0.301863	0.000668813	0.0124441	0.0537453	0.0119	0.1723	0.0690656	3	17	10	35	0.617647	0.382353	0.73854	-0.849206	1
rna10348	1866.33	548.667	Control	0.128158	-0.862921	-0.561288	0.228339	0.23777	0.00140885	0.0110683	0.127287	0.0098	0.209	0.04689	17	65	18	89	1.29316	-0.293162	0.571904	-1.78491	0.971137
rna10349	592.333	160.667	Control	0.368276	-0.8824	-0.661882	0.244622	0.240958	0.0014194	0.013475	0.105335	0.014	0.1413	0.09908	8	19	6	17	1.19298	-0.192982	1	-1.36978	1
rna1035	655.167	190.833	Control	0.143573	-0.916077	-0.139175	0.529799	0.347823	0.00144153	0.0150006	0.0960983	0.0112	0.152	0.0736842	7	19	6	20	1.22807	-0.22807	1	-0.93286	1
rna10350	2156.83	708.167	Control	0.719646	-0.762286	-0.350588	0.0984786	0.228983	0.000328526	0.0157803	0.0208188	0.002	0.1311	0.0152555	10	78	4	71	2.27564	-1.27564	0.262016	-1.48073	0.78095
rna10353	632.667	171.333	Control	0.202148	-1.07848	-0.308583	0.221086	0.400183	0.00434473	0.0202694	0.214349	0.0497	0.2483	0.200161	25	13	40	26	1.25	-0.25	0.676488	-0.201717	1
rna10354	987.833	290.167	Control	-0.15881	0.0595901	-0.986178	0.221426	0.277011	0.00126316	0.0196569	0.0642604	0.0198	0.1481	0.133693	13	37	21	28	0.468468	0.531532	0.0928192	-1.08439	0.541058
rna10355	2891.17	846.833	Control	0.0965129	-0.01324	0.075158	-1.1547	0.194825	8.37e-05	0.0162158	0.00516127	0.0021	0.159	0.0132075	4	134	6	98	0.487562	0.512438	0.334396	-1.81808	0.838921
rna10356	2460.5	737.5	Control	-0.219165	-0.806781	-0.869823	0.299736	0.249691	0.00135212	0.0127564	0.105995	0.0158	0.1806	0.0874862	35	92	49	99	0.760369	0.239631	0.358641	-1.78006	0.860015
rna10357	135.667	44.3333	Control	-0.490188	-1.20477	-0.290985	1	0.526026	0.000398125	0.0257937	0.015435	0	0	NA	2	11	0	1	Inf	#NAME?	1	-1.37879	1
rna10358	882	243	Control	-0.43584	-1.15185	-0.855462	0.429046	0.338292	0.000486434	0.0159419	0.030513	0.0001	0.1205	0.000829876	7	31	0	21	Inf	#NAME?	0.0433785	-1.55268	0.392833
rna1036	8988.83	2618.17	Control	-0.600942	0.074093	-0.547499	0.347365	0.356426	0.00116744	0.0165141	0.0706935	0.0104	0.201	0.0517413	86	255	98	398	1.36967	-0.369668	0.0623228	-0.870379	0.463846
rna10360	1493	427	Control	-0.159894	-0.812578	-1.3454	0.226783	0.24695	0.00276927	0.0225438	0.122839	0.0217	0.1391	0.156003	41	54	48	41	0.648534	0.351466	0.183949	-1.11305	0.692364
rna10361	1437.67	395.333	Control	-0.679484	-0.444229	-0.335602	0.381373	0.352057	0.00265431	0.013394	0.198171	0.0287	0.1975	0.145316	30	35	40	58	1.24286	-0.242857	0.521735	-0.90501	0.94963
rna10363	3274.67	934.333	Control	-0.0048775	-0.876272	-0.218385	0.303829	0.332614	0.00408482	0.0120217	0.339786	0.0703	0.2251	0.312306	107	64	229	135	0.985603	0.0143968	1	-0.863296	1
rna10364	892	242	Control	-0.437982	-1.24144	-0.649915	0.195548	0.108965	0.00449534	0.0143953	0.312279	0.0635	0.1417	0.44813	25	18	53	25	0.628931	0.371069	0.318362	-1.09679	0.82493
rna10365	731.5	207.5	Control	-0.306125	0.121259	-0.15779	0.331182	0.278065	0.00178719	0.0109885	0.162643	0.0536	0.1023	0.523949	12	10	25	26	1.248	-0.248	0.79965	-0.807644	1
rna10367	944.667	231.333	Control	0.0299965	-0.219611	0.615818	0.397	0.283845	0.000956964	0.00722823	0.132393	0.0013	0.2466	0.00527169	8	24	13	40	1.02564	-0.025641	1	-1.99927	1
rna10368	1490.17	453.833	Control	-0.0700713	-1.17573	0.0261676	0.448539	0.23828	0.000942508	0.00474258	0.198733	0.0666	0.2105	0.31639	22	23	102	74	0.693947	0.306053	0.313965	-1.91507	0.821973
rna10369	1517.67	441.333	Immune	0.122708	-0.795581	-0.524622	0.614361	0.213742	0.00236935	0.00756838	0.313059	0.0399	0.1767	0.225806	35	24	59	52	1.28531	-0.285311	0.517515	-1.86417	0.948734
rna1037	989.833	258.167	Control	-0.0325973	0.0942793	-0.351822	0.261696	0.200972	0.00602136	0.0243907	0.246871	0.0506	0.2564	0.197348	38	31	44	45	1.25367	-0.253666	0.52306	-0.981789	0.949773
rna10371	914.667	291.333	Control	0.214172	-0.33279	-0.511734	0.488429	0.292423	0.00169484	0.00677683	0.250092	0.0389	0.1963	0.198166	20	17	39	37	1.11614	-0.116139	0.842475	-1.69807	1
rna10373	1422.83	407.167	Control	0.109032	-0.277479	-0.385154	0.424051	0.381315	0.00086307	0.0117633	0.07337	0.0241	0.2373	0.101559	14	33	40	64	0.678788	0.321212	0.361034	-1.08765	0.860971
rna10374	1029.5	335.5	Control	-0.342106	-0.686242	-0.693919	0.242681	0.369537	0.000567934	0.0157934	0.0359603	0.0189	0.1886	0.100212	16	33	21	49	1.13131	-0.131313	0.841247	-1.26638	1
rna10375	3161.5	885.5	Control	0.189172	-0.399771	0.549608	0.347566	0.324443	0.00237619	0.0138842	0.171143	0.0269	0.2179	0.123451	75	94	86	141	1.30814	-0.30814	0.214926	-1.48008	0.725883
rna10376	628.833	193.167	Control	-0.767567	0.447514	-0.256441	0.106636	0.187614	0.00133052	0.0147574	0.0901591	0.0233	0.2784	0.0836925	6	24	15	35	0.583333	0.416667	0.433405	-1.73621	0.907755
rna1038	149.5	45.5	Control	-0.18234	-1.17057	-0.868259	0.369781	0.285699	0.011332	0.00920801	1.23067	0.022	0.1422	0.154712	5	3	1	4	6.66667	-5.66667	0.265734	-1.487	0.783265
rna10380	815.5	237.5	Control	-0.506876	0.00479411	0.0267295	0.0636145	-0.0351742	0.00437216	0.0257473	0.169811	0.0167	0.2649	0.0630427	32	30	15	38	2.61778	-1.61778	0.0212787	-0.615645	0.289762
rna10382	1061.17	339.833	Control	-0.86427	-0.12468	-0.645829	0.26608	0.295318	0.000315702	0.0120631	0.0261709	0.0019	0.1098	0.0173042	4	36	4	26	0.722222	0.277778	0.717011	-1.80586	1
rna10385	431.333	120.667	Control	-0.0665553	-0.154422	-0.0283072	0.124551	0.349363	0.0030065	0.017544	0.171369	0.0464	0.1468	0.316076	10	9	18	11	0.679012	0.320988	0.561301	-0.0214667	0.967742
rna10387	1545.5	443.5	Control	-0.0117912	-0.208083	0.502782	0.327611	0.345708	0.000922432	0.0165107	0.0558686	0.0052	0.1839	0.0282762	10	58	9	58	1.11111	-0.111111	1	-1.40527	1
rna10389	653.833	171.167	Control	0.225651	0.139967	0.092094	0.558678	0.00100231	0.00134831	0.00313584	0.429968	0.0431	0.2735	0.157587	9	7	37	38	1.32046	-0.320463	0.784058	-1.91385	1
rna1039	686.833	207.167	Control	-0.0518258	-0.267597	-1.02639	0.144297	0.383245	0.000992585	0.0117345	0.0845868	0.0074	0.1399	0.0528949	4	16	6	24	1	0	1	-0.699896	1
rna10390	1020.67	272.333	Control	0.0647019	-0.376024	-1.58428	0.439699	0.440783	0.00296808	0.0139494	0.212774	0.0336	0.2126	0.158043	21	17	38	43	1.39783	-0.397833	0.435849	0.35961	0.910021
rna10391	1325	337	Control	0.232001	-0.393407	-0.6554	0.497454	0.299432	0.00158168	0.00629212	0.251376	0.0288	0.2153	0.133767	20	12	39	58	2.47863	-1.47863	0.0400979	-0.480772	0.37889
rna10395	1380.5	449.5	Control	0.351415	0.515818	-0.48705	0.297078	0.260197	0.00520978	0.0151434	0.344031	0.0679	0.4262	0.159315	55	41	110	101	1.23171	-0.231707	0.459105	-1.2177	0.924856
rna10396	1990.67	601.333	Control	-0.0178396	-0.27729	0.0524859	0.227828	0.328533	0.00429771	0.021139	0.203307	0.0519	0.3561	0.145746	60	63	112	139	1.18197	-0.181973	0.507753	-0.727007	0.945304
rna10397	1437.83	452.167	Control	-0.620826	-0.349155	-0.951277	0.171524	0.29598	0.000489288	0.013908	0.0351803	0.0042	0.2075	0.020241	6	56	6	66	1.17857	-0.178571	1	-1.49884	1
rna10398	216.5	59.5	Control	0.0656151	0.0520484	0.396977	-0.0229316	0.259945	0.000877418	0.0114516	0.0766199	0.0538	0.4829	0.11141	5	8	12	17	0.885417	0.114583	1	-1.57879	1
rna10399	625	224	Control	0.669418	-0.189239	-0.238824	0.545393	0.441159	0.00493793	0.014808	0.333465	0.1017	0.5411	0.18795	14	23	40	57	0.867391	0.132609	0.844257	-1.31153	1
rna1040	984	285	Control	0.558431	-0.558459	-0.265762	0.320183	0.253667	0.00165742	0.0159176	0.104125	0.0242	0.1959	0.123532	19	40	21	39	0.882143	0.117857	0.846613	-1.41172	1
rna10402	1451.33	456.667	Control	0.0883417	0.884828	-0.80727	-0.0420913	0.194005	0.000256845	0.0208397	0.0123248	0.0119	0.4446	0.0267656	7	67	20	121	0.63209	0.36791	0.390112	-1.38452	0.880782
rna10403	1493.67	414.333	Control	0.367226	-0.238103	0.569888	0.268587	0.334873	0.00147659	0.0126263	0.116945	0.0206	0.1425	0.144561	26	46	28	45	0.908385	0.0916149	0.863988	-1.66067	1
rna10405	1072.67	301.333	Control	-0.305287	-0.501294	-0.986533	0.294599	0.314271	0.0110674	0.0155806	0.710334	0.1276	0.3102	0.411348	87	16	133	38	1.55357	-0.553571	0.210663	-1.09841	0.720408
rna10407	925.667	256.333	Control	-0.61247	-1.1059	-0.0497617	0.474811	0.524229	0.00289187	0.0211671	0.136621	0.019	0.2205	0.0861678	11	31	14	41	1.03917	-0.0391705	1	-0.768792	1
rna10408	4098.17	1286.83	Control	-0.0273992	-0.6503	-0.251585	0.200559	0.23207	0.000534843	0.0213413	0.0250614	0.004	0.1628	0.02457	36	262	27	144	0.732824	0.267176	0.263375	-1.84798	0.781566
rna10409	316.5	109.5	Control	-0.448342	0.223472	-1.01779	0.0490386	0.344575	8.6506e-05	0.0179826	0.00481053	0.0001	0.1389	0.000719942	1	19	1	11	0.578947	0.421053	1	-1.52553	1
rna1041	1023.17	278.833	Control	-0.631798	-0.957374	-1.05223	0.297675	0.269894	0.00285684	0.0145539	0.196294	0.0312	0.162	0.192593	35	36	33	30	0.858586	0.141414	0.729372	-1.60314	1
rna10410	521.833	135.167	Control	0.415988	-0.984347	-0.599273	0.785191	0.229162	0.000247175	0.0222508	0.0111086	0.0258	0.1098	0.234973	2	28	12	7	0.0416667	0.958333	3.37e-05	-1.6069	0.00455846
rna10411	1054.33	322.667	Control	-0.127421	0.148395	0.105671	0.377441	0.511094	0.00225048	0.0164506	0.136802	0.0287	0.2158	0.132994	16	23	30	48	1.11304	-0.113043	0.842184	-0.295094	1
rna10412	1011.5	287.5	Control	0.247831	-0.610658	0.110977	0.42021	0.451565	0.00311358	0.0151485	0.205538	0.0541	0.2605	0.207678	33	15	74	47	1.3973	-0.397297	0.381881	0.676814	0.875143
rna10414	5093.33	1479.67	Control	-0.137443	-0.191384	-0.847579	0.0359194	0.262201	0.00114184	0.0149604	0.076324	0.01	0.2024	0.0494071	68	159	52	221	1.81761	-0.81761	0.00611175	-1.55656	0.14877
rna10416	447.5	137.5	Control	-0.484577	-0.511098	-0.230307	0.156933	0.267528	0.00228549	0.0195407	0.11696	0.1089	0.2648	0.411254	11	11	54	17	0.314815	0.685185	0.0319225	-0.700233	0.343187
rna10417	537.833	170.167	Control	-0.0985021	-0.506626	-0.105371	0.300748	0.39944	0.00397615	0.0231939	0.171431	0.0973	0.2774	0.350757	17	9	61	21	0.650273	0.349727	0.451994	1.12793	0.921038
rna10418	628.667	211.333	Male	-0.15024	-0.414191	-0.111791	0.244028	0.320952	0.00608803	0.0126937	0.479609	0.1773	0.4188	0.423352	26	7	119	41	1.27971	-0.279712	0.664526	0.719642	1
rna10419	901.5	268.5	Control	-0.186005	-0.383231	0.0176178	-0.0935179	0.363721	0.00159344	0.0352054	0.0452612	0.0081	0.3181	0.0254637	12	44	15	63	1.14545	-0.145455	0.828384	-0.164691	1
rna1042	1339	371	Control	0.0257954	-0.807372	-0.419602	-0.0575631	0.167133	0.00364969	0.0141287	0.258317	0.0143	0.2065	0.0692494	52	33	26	52	3.09091	-2.09091	0.000553949	-1.51338	0.034617
rna10420	1887.5	545.5	Control	0.130869	-0.654691	-0.417648	0.308039	0.328146	0.00465517	0.0306785	0.15174	0.0305	0.2551	0.119561	75	77	66	89	1.31346	-0.313459	0.25324	-0.684684	0.772296
rna10421	928.833	280.167	Control	0.409515	-0.218574	-0.94821	0.258781	0.26951	0.00748348	0.0206891	0.361712	0.0519	0.348	0.149138	43	23	46	62	2.51985	-1.51985	0.00486418	-0.104944	0.129622
rna10422	213.667	77.3333	Control	-0.490496	-0.73842	-0.320744	0.380615	-0.846637	0.000501204	0.00103703	0.483306	0.0165	0.1152	0.143229	2	1	2	11	11	-10	0.135714	-0.74981	0.62515
rna10423	1486	410	Control	0.47932	-0.871926	-0.348263	0.249837	0.411576	0.00069903	0.0200572	0.0348518	0.0228	0.217	0.105069	23	42	34	64	1.03081	-0.0308123	1	-0.79163	1
rna10427	1280.5	363.5	Control	0.640938	-0.631758	-0.763099	0.42744	0.267644	0.00418504	0.0182226	0.229661	0.0486	0.2175	0.223448	59	35	80	50	1.05357	-0.0535714	0.889627	-0.634664	1
rna10429	433.667	130.333	Control	-0.0540847	-0.412545	-0.831556	0.234283	0.222961	0.00705348	0.0194202	0.363204	0.0931	0.2647	0.351719	35	12	43	14	0.949612	0.0503876	1	-0.747342	1
rna10430	689.667	216.333	Control	-0.436664	-0.569069	-0.982503	0.145757	0.341823	0.0075805	0.015605	0.485775	0.0609	0.1652	0.368644	29	23	32	25	0.985054	0.0149457	1	-1.11397	1
rna10432	695.167	198.833	Control	-0.0137845	-1.17601	-0.603328	0.359031	0.478821	0.0129048	0.0317595	0.40633	0.0307	0.2245	0.136748	41	23	17	24	2.51662	-1.51662	0.027949	0.236338	0.329287
rna10433	1326	366	Control	-0.331291	-0.765724	-0.336221	0.141451	0.234257	0.000213981	0.0200845	0.010654	0.0008	0.1086	0.00736648	5	61	0	26	Inf	#NAME?	0.316538	-1.54092	0.824603
rna10434	668	178	Control	0.714518	-0.297582	-0.0609858	0.45174	0.119416	0.00420876	0.00766454	0.549121	0.0326	0.1573	0.207247	28	10	28	16	1.6	-0.6	0.352794	-1.48312	0.855058
rna10436	1163	325	Control	0.17621	-0.614308	-0.0837571	0.243636	0.210982	0.00391277	0.0206455	0.189522	0.0451	0.2749	0.16406	36	63	49	52	0.606414	0.393586	0.0881112	-1.71985	0.527778
rna10437	1504	452	Control	0.372871	-0.451243	-0.803863	0.10485	0.0926494	0.00229348	0.021159	0.108393	0.0161	0.1707	0.0943175	53	92	25	43	0.99087	0.00913043	1	-2.04775	1
rna10438	1090.83	334.167	Control	-0.155079	-0.828944	-0.149069	0.188138	0.351766	0.00209424	0.0179931	0.116391	0.0328	0.1964	0.167006	20	34	40	41	0.602941	0.397059	0.215757	-1.03701	0.726731
rna10440	657	174	Control	-0.763498	-0.57993	-0.438796	0.210501	0.16381	0.00370699	0.0113441	0.326776	0.0673	0.1977	0.340415	21	13	43	20	0.751342	0.248658	0.653736	-1.02471	1
rna10441	1707.17	518.833	Control	0.170422	-0.35896	-0.241349	0.213509	0.28872	0.00214448	0.0165162	0.129841	0.0302	0.1675	0.180299	47	53	49	61	1.10397	-0.103966	0.781955	-1.23945	1
rna10442	273.5	86.5	Control	-0.725701	0.236655	-0.883965	0.355931	0.377115	0.0226837	0.0287058	0.790214	0.3083	0.5096	0.604984	40	6	51	13	1.68027	-0.680272	0.442853	-0.330128	0.916406
rna10444	346.5	97.5	Control	-0.478239	0.0849076	0.0985451	0.365578	0.207229	0.00795867	0.058257	0.136613	0.0336	0.5523	0.0608365	16	26	13	24	1.13609	-0.136095	0.818864	-0.789767	1
rna10445	2860	812	Control	0.153123	0.0568622	-0.339039	0.241521	0.18317	0.00170967	0.0260784	0.0655588	0.019	0.2096	0.0906489	55	111	68	109	0.79425	0.20575	0.313448	-0.752103	0.821867
rna10446	3490	1142	Control	0.0249556	-0.158611	-0.279308	0.370268	0.335836	0.000571392	0.0205564	0.0277964	0.0014	0.1396	0.0100287	25	164	19	101	0.810334	0.189666	0.616679	-1.37552	0.995926
rna10447	1485.5	485.5	Control	-0.467711	-0.792466	-0.307561	0.420617	0.333505	0.00234613	0.020211	0.116082	0.03	0.2352	0.127551	31	40	52	71	1.05817	-0.0581731	0.881026	-0.405748	1
rna10448	1114.83	307.167	Control	-0.491974	-0.0823557	-0.392296	0.407017	0.409527	0.0107281	0.014092	0.761289	0.2359	0.2684	0.878912	78	16	220	38	0.842045	0.157955	0.617517	-0.860651	0.996123
rna1045	645.833	209.167	Control	0.532507	-0.837924	-0.57948	0.441177	0.0623135	0.000211036	0.0133718	0.0157821	0.0035	0.1036	0.0337838	5	23	3	18	1.30435	-0.304348	1	-1.27992	1
rna10453	278.333	81.6667	Control	0.12438	0.244677	-0.810391	0.602872	0.310753	0.00454558	0.00532569	0.853519	0.0808	0.2769	0.291802	6	2	20	16	2.4	-1.4	0.439023	-0.901495	0.913357
rna10454	958	269	Control	-0.102042	-0.841353	-0.831762	0.387471	0.282706	0.00055809	0.00828369	0.0673722	0.0131	0.1466	0.0893588	9	15	12	34	1.7	-0.7	0.411719	-1.12732	0.897033
rna10455	803.5	201.5	Control	-0.0919263	-0.169723	-0.18507	0.246842	0.315307	0.000598149	0.0193534	0.0309067	0.0066	0.1811	0.036444	7	29	7	26	0.896552	0.103448	1	-1.16419	1
rna10456	1329.67	377.333	Control	0.357264	0.305389	-0.716539	-0.0745894	0.290299	9.73e-05	0.014367	0.00677254	0.0046	0.1647	0.0279296	1	43	7	47	0.156146	0.843854	0.0704053	-1.47641	0.485129
rna10457	183	54	Control	-0.0655584	-0.260609	-0.380395	-0.0283856	0.147589	0.00147039	0.00916522	0.160432	0.0579	0.2202	0.262943	6	3	14	7	1	0	1	-0.392262	1
rna10458	408.667	131.333	Control	0.718649	-0.270678	-0.0195126	0.355006	0.46586	0.00500951	0.0171631	0.291877	0.0694	0.2573	0.269724	10	7	29	24	1.18227	-0.182266	1	0.426162	1
rna10461	701.667	219.333	Control	-0.566377	0.235769	-0.692662	0.422823	0.117838	0.00116516	0.00776884	0.149979	0.0171	0.1095	0.156164	14	26	15	15	0.538462	0.461538	0.229854	-2.0809	0.747691
rna10463	1059.17	302.833	Control	-0.170605	0.00687779	-0.0795654	0.439429	0.429806	0.00129032	0.0131393	0.0982025	0.0239	0.1481	0.161377	15	30	23	32	0.695652	0.304348	0.4144	-1.4278	0.899047
rna10464	1116	306	Control	-0.31261	-0.177048	-0.236429	0.237532	0.239633	0.00101617	0.0137319	0.0740007	0.0196	0.167	0.117365	22	30	18	37	1.45098	-0.45098	0.415626	-1.44962	0.899447
rna10465	1842.33	503.667	Control	-0.217455	-0.0835997	-0.513937	0.366173	0.231632	0.000308055	0.0143041	0.0215361	0.0033	0.1238	0.0266559	13	83	8	48	0.939759	0.060241	1	-2.03162	1
rna10466	388.5	124.5	Control	-0.257582	-0.00971725	-0.693595	0.254861	0.347644	0.0010225	0.00614218	0.166472	0.0055	0.1141	0.0482033	6	9	2	11	3.66667	-2.66667	0.221256	-1.47895	0.736619
rna10468	642.5	182.5	Control	-0.296558	-1.04612	-0.406599	0.195265	0.185948	0.00112862	0.0246655	0.0457569	0.0079	0.2062	0.0383123	13	42	4	25	1.93452	-0.934524	0.394917	-1.90761	0.884344
rna10469	1129	332	Control	-0.222314	-1.29475	-0.212039	0.362433	0.251167	0.000959982	0.0102698	0.0934763	0.0231	0.1997	0.115674	19	26	27	49	1.32621	-0.326211	0.561553	-1.15442	0.967855
rna1047	235.333	73.6667	Control	0.14141	-0.877884	-0.941011	NA	0.435048	0	0.00597994	0	0.009	0.3244	0.0277435	0	2	4	18	0	1	1	0.234268	1
rna10470	1552	458	Control	-0.245479	-0.778845	-0.744959	0.311431	0.392796	0.000623801	0.00928935	0.0671522	0.0087	0.1858	0.0468245	21	38	16	60	2.07237	-1.07237	0.0798835	-1.7981	0.507039
rna10471	1098.67	308.333	Control	-0.427814	-0.314051	-0.263757	0.36809	0.357625	0.000598956	0.0134204	0.0446303	0.0208	0.1555	0.133762	16	24	25	36	0.96	0.04	1	-1.34899	1
rna10472	953.5	267.5	Control	0.111457	-0.131783	-0.869509	0.260133	0.37765	0.00266602	0.0134156	0.198726	0.0319	0.1385	0.230325	21	24	32	28	0.729167	0.270833	0.551802	-1.15395	0.96349
rna10473	670.667	181.333	Control	-0.164896	-0.240508	-0.343431	0.317267	0.251299	0.00126597	0.00952765	0.132873	0.0317	0.2022	0.156775	13	15	20	28	1.21333	-0.213333	0.811125	-1.66785	1
rna10474	215.333	54.6667	Control	-0.143037	-0.993093	-0.403354	NA	0.444774	0	0.00882876	0	0.0069	0.2422	0.0284889	0	3	1	8	0	1	1	-0.291246	1
rna10475	380	106	Control	-0.559253	-0.748819	0.12172	0.515821	0.359561	0.000276153	0.017241	0.0160172	0.0163	0.1256	0.129777	1	9	6	12	0.222222	0.777778	0.364244	-0.882169	0.864383
rna10477	809.167	237.833	Control	-0.583898	-0.120672	-0.244323	-0.106163	0.284935	0.00216058	0.0200637	0.107686	0.0221	0.1828	0.120897	20	30	21	29	0.920635	0.0793651	1	-1.16357	1
rna10478	458.667	135.333	Control	-0.245324	-0.913341	-0.555581	0.116501	0.363465	0.00113032	0.0167467	0.0674948	0.0169	0.1797	0.0940456	2	11	9	20	0.40404	0.59596	0.452522	-0.291998	0.921038
rna10479	798	225	Control	0.00975415	0.448632	-0.0876927	0.166957	0.451716	0.00387578	0.0161245	0.240366	0.0575	0.2774	0.207282	15	17	55	36	0.57754	0.42246	0.215635	-0.551493	0.726731
rna1048	621.667	173.333	Control	0.121465	-0.316296	-1.29286	0.365794	0.243953	0.0008863	0.0132963	0.0666576	0.0051	0.2043	0.0249633	5	20	2	26	3.25	-2.25	0.234361	-1.33622	0.753879
rna10480	812.167	228.833	Control	0.209839	-1.16188	-0.851417	0.487402	0.229455	0.00254804	0.0158057	0.16121	0.0394	0.2803	0.140564	14	21	26	47	1.20513	-0.205128	0.675517	-0.809157	1
rna10481	827.5	231.5	Control	0.360317	-0.00720381	-1.47438	0.161853	-0.059135	0.000943303	0.0141088	0.0668594	0.0221	0.2891	0.0764441	8	22	18	51	1.0303	-0.030303	1	-1.15917	1
rna10482	1274.67	354.333	Control	0.00842642	0.537919	0.377693	0.286141	0.0899511	0.00445486	0.00999745	0.4456	0.0581	0.2547	0.228112	47	21	88	54	1.37338	-0.373377	0.357291	-1.21726	0.858593
rna10483	1201	326	Control	-0.0377546	-0.750595	-0.142528	0.448369	0.230669	0.000780659	0.0126335	0.0617929	0.0196	0.2447	0.0800981	14	17	26	62	1.9638	-0.963801	0.126532	-0.29292	0.60606
rna10484	583	161	Control	-0.248598	0.494448	-0.106433	-0.0378633	0.16441	0.0021387	0.00870287	0.245747	0.0142	0.2989	0.0475075	11	12	13	35	2.46795	-1.46795	0.109912	-1.21791	0.574056
rna10485	404.833	111.167	Control	-0.568264	-0.274147	-0.147448	-0.518109	0.30792	0.0019496	0.0244299	0.079804	0.0069	0.463	0.0149028	8	12	8	33	2.75	-1.75	0.122532	0.126082	0.600768
rna10486	470	136	Control	-0.000142536	-1.0519	-0.58662	0.0401363	0.209212	0.00203543	0.0210546	0.0966739	0.01	0.3115	0.0321027	16	16	13	34	2.65625	-1.65625	0.0543004	-0.442552	0.437598
rna10487	564.5	158.5	Control	-0.0169631	0.343371	-0.140749	0.232904	0.181498	0.00292636	0.0231435	0.126444	0.0397	0.4321	0.0918769	19	23	25	41	1.35478	-0.354783	0.547352	-1.35894	0.960777
rna1049	4152.5	1214.5	Control	0.507737	-0.350598	0.0561784	0.232473	0.265607	0.000681309	0.0185875	0.0366541	0.0067	0.2316	0.0289292	23	135	31	198	1.08817	-0.088172	0.767892	-1.03852	1
rna10491	539.5	144.5	Control	-0.519876	-0.364201	-0.850073	0.351263	0.396619	0.0019503	0.0225591	0.0864527	0.046	0.2912	0.157967	9	18	22	23	0.522727	0.477273	0.22692	-1.14567	0.744744
rna10492	1121.5	333.5	Control	-0.42239	-0.747132	-0.224658	0.233692	0.339141	0.00251815	0.0114113	0.220671	0.0593	0.288	0.205903	27	27	61	69	1.13115	-0.131148	0.747337	-1.48175	1
rna10493	587.333	159.667	Control	0.109475	0.0589254	0.013293	0.381587	0.382212	0.0058992	0.00947941	0.622316	0.1354	0.2832	0.478107	22	11	76	23	0.605263	0.394737	0.25882	-0.998135	0.776897
rna10495	2168.83	624.167	Control	-0.051556	-0.481939	-0.608766	0.343725	0.160548	0.00128125	0.0160259	0.0799489	0.0236	0.2732	0.0863836	32	69	53	121	1.0257	-0.0257041	1	-1.36689	1
rna10496	511.5	142.5	Control	0.0943771	-0.278936	0.213615	0.123773	0.355651	0.00430186	0.0213523	0.201471	0.0642	0.3595	0.178581	17	17	29	30	1.03448	-0.0344828	1	-0.595124	1
rna10497	480.5	134.5	Control	-0.278135	-0.86749	-1.1561	0.179808	0.138751	0.00370005	0.0149916	0.246808	0.0371	0.2944	0.126019	17	18	15	24	1.51111	-0.511111	0.481989	-1.43288	0.932557
rna1050	961.833	274.167	Control	-0.157461	-0.0372748	0.0150446	0.379247	0.325214	0.00310441	0.0256849	0.120865	0.0106	0.1569	0.067559	17	49	4	33	2.86224	-1.86224	0.080261	-1.65065	0.507311
rna10500	794.833	231.167	Control	-0.562005	-0.0570948	-0.751705	0.102851	0.296742	0.000503638	0.0150956	0.0333631	0.0297	0.2251	0.131941	7	14	30	39	0.65	0.35	0.457299	-0.174891	0.924303
rna10502	715	206	Control	0.0222854	0.623811	-0.844896	0.503057	0.404076	0.00157107	0.019588	0.0802057	0.0323	0.2291	0.140986	10	13	24	36	1.15385	-0.153846	0.806899	0.0311301	1
rna10504	1662.67	506.333	Control	-0.819316	-0.0371052	-0.284029	-0.139737	0.10064	0.000393088	0.0138912	0.0282977	0.0055	0.1672	0.0328947	13	57	11	66	1.36842	-0.368421	0.510549	-1.57592	0.945533
rna10505	606.833	173.167	Control	-0.533185	-0.605291	-0.352104	0.298922	0.380027	0.00228374	0.021157	0.107943	0.0339	0.2152	0.157528	18	17	18	33	1.94118	-0.941176	0.18247	-0.661852	0.690039
rna10506	320	118	Control	-0.492532	-0.00361828	-0.729656	0.358708	0.190522	0.000786095	0.0109193	0.0719912	0.0234	0.1769	0.132278	2	13	8	15	0.288462	0.711538	0.258807	-1.7088	0.776897
rna10507	1648.83	532.167	Control	0.52767	-0.548919	0.592626	0.0397649	0.217041	0.00202884	0.0109569	0.185165	0.0491	0.228	0.215351	26	40	70	80	0.742857	0.257143	0.373285	-1.60141	0.87285
rna10509	2110.33	571.667	Control	-0.633796	-0.889778	-0.53737	0.495392	0.545212	0.00570373	0.018551	0.307463	0.042	0.198	0.212121	80	57	92	71	1.08314	-0.0831426	0.814785	-0.983274	1
rna1051	1744.33	526.667	Control	-0.0718132	-0.699403	-0.191218	0.293684	0.2671	0.00368583	0.010425	0.353557	0.0447	0.1949	0.229348	63	27	76	77	2.36404	-1.36404	0.00207891	-0.837003	0.0760794
rna10510	1973.5	567.5	Control	0.336734	-0.932132	-0.411138	-0.35838	0.0487869	0.00105116	0.00981474	0.1071	0.0099	0.1468	0.0674387	19	63	20	66	0.995238	0.00476191	1	-2.05256	1
rna10512	1283.17	375.833	Control	-0.307455	-0.615359	-0.996955	0.428491	0.181639	0.00124012	0.00323827	0.382958	0.0283	0.1595	0.177429	15	14	42	49	1.25	-0.25	0.671765	-1.77384	1
rna10513	230.833	57.1667	Control	0.330757	-0.814734	-0.156813	0.350962	0.102383	0.00163958	0.00140667	1.16557	0.0271	0.1218	0.222496	3	2	7	5	1.07143	-0.0714286	1	-1.3134	1
rna10514	1089	318	Control	-0.191949	-0.636046	-0.855062	0.286857	0.164774	0.000607485	0.00566703	0.107196	0.0314	0.1926	0.163032	10	20	36	46	0.638889	0.361111	0.387864	-1.7581	0.879775
rna10515	1252	392	Control	-0.488277	-0.362291	-0.894236	NA	0.248115	0	0.0184971	0	0.0001	0.1459	0.000685401	0	66	0	40	NA	NA	1	-1.62924	1
rna10516	1964.33	564.667	Control	0.271814	-0.678105	-1.04981	0.365543	0.346215	0.00191841	0.0088552	0.216642	0.0206	0.1412	0.145892	34	29	47	62	1.54659	-0.546588	0.205161	-1.08544	0.715438
rna1052	997	290	Control	0.0988098	-0.736121	-0.574842	0.0967266	0.214933	0.00101679	0.0192682	0.0527703	0.0156	0.1907	0.0818039	12	28	15	42	1.2	-0.2	0.818494	-0.354175	1
rna10523	2437.33	799.667	Control	-0.515924	-0.796264	-0.283453	-0.403235	0.12348	0.000827937	0.0221187	0.0374315	0.018	0.2874	0.0626305	23	112	55	148	0.552597	0.447403	0.035164	-1.24715	0.35821
rna10524	1243.83	358.167	Control	-0.368666	-0.20228	-0.259198	0.272368	0.20922	0.00205275	0.018444	0.111297	0.0337	0.2409	0.139892	32	27	45	54	1.42222	-0.422222	0.325247	-0.287364	0.830399
rna10525	1194.83	368.167	Control	-0.698406	-1.44694	-0.531064	0.175128	0.206124	0.00146559	0.0187141	0.0783147	0.0197	0.2139	0.0920991	20	54	23	52	0.837359	0.162641	0.718273	-1.30174	1
rna10526	731.167	192.833	Control	-0.186055	-0.0934363	-0.497607	0.13419	0.292621	0.000658939	0.0105378	0.062531	0.0112	0.1515	0.0739274	5	17	7	25	1.05042	-0.0504202	1	-1.18221	1
rna10527	2437.67	685.333	Control	-0.20022	-0.597394	-0.457623	0.0876342	0.242031	0.00502184	0.0220301	0.227954	0.042	0.2767	0.151789	72	45	118	120	1.62712	-0.627119	0.0414414	1.19836	0.383082
rna10529	1870	560	Control	-0.388048	-0.22258	-0.512321	-0.0254739	0.14128	0.000793079	0.012752	0.0621924	0.0102	0.1414	0.0721358	32	78	21	49	0.957265	0.042735	1	-2.09454	1
rna1053	1235.33	336.667	Control	-0.22444	-1.31315	-0.505403	0.142413	0.221587	0.00115247	0.0184131	0.0625897	0.0194	0.1641	0.118221	16	44	23	40	0.632411	0.367589	0.252763	-1.22886	0.772296
rna10530	2012.33	579.667	Control	-0.294354	0.123651	-0.744242	0.389007	0.254501	0.00124183	0.0129427	0.095948	0.0275	0.1961	0.140235	34	35	56	86	1.49184	-0.491837	0.184984	-0.556067	0.693593
rna10531	587.833	162.167	Control	-0.36949	0.234806	0.0710597	0.269895	0.571049	0.00050413	0.0151786	0.0332132	0.0215	0.198	0.108586	6	12	17	23	0.676471	0.323529	0.572646	-0.0522029	0.971749
rna10532	863.167	252.833	Control	-0.668347	0.337006	-0.0846868	0.617781	0.445218	0.000309887	0.00886935	0.0349391	0.0159	0.2202	0.0722071	3	10	14	45	0.964286	0.0357143	1	0.280452	1
rna10534	1286.17	366.833	Control	-0.147635	-0.280548	-0.829632	-0.653551	-0.131044	0.00257161	0.00932844	0.275674	0.0061	0.2131	0.0286251	27	27	7	65	8.25397	-7.25397	4.51e-06	-1.3815	0.00114747
rna10535	962.333	255.667	Control	-0.650833	0.0659629	0.451862	0.330358	0.399152	0.00137389	0.0276481	0.0496921	0.0225	0.1906	0.118048	12	24	21	36	0.785714	0.214286	0.65669	0.802594	1
rna10538	488.667	138.333	Control	-0.376979	-0.472137	-0.248914	0.403281	0.29004	0.00564084	0.0128738	0.438164	0.0664	0.1351	0.491488	19	10	33	13	0.748485	0.251515	0.613474	-1.12901	0.993722
rna1054	1226	364	Control	0.128976	-0.397743	-1.24282	0.0763412	0.0674301	0.00211073	0.0192571	0.109608	0.0305	0.2626	0.116146	18	30	36	65	1.08333	-0.0833333	0.856582	-0.859213	1
rna10542	632.5	183.5	Control	-0.216822	-0.618788	-0.345562	0.480054	0.284841	0.00238681	0.0138288	0.172598	0.0406	0.208	0.195192	13	14	27	34	1.16931	-0.169312	0.817998	-1.02761	1
rna10546	887.833	252.167	Control	-0.376744	-0.718002	0.0427012	0.275784	0.191364	0.00281303	0.0105865	0.265719	0.0354	0.1996	0.177355	22	17	32	37	1.49632	-0.496324	0.423141	-1.15975	0.901472
rna10547	1273.33	370.667	Control	-0.0577027	-0.427253	-1.05055	0.486836	-0.208135	0.00195156	0.0045957	0.424648	0.0131	0.2891	0.045313	18	18	53	63	1.18868	-0.188679	0.704355	-1.70847	1
rna10548	1279.5	382.5	Control	-0.793107	-0.831009	-0.863106	0.202855	0.277915	0.00214994	0.011898	0.180698	0.0341	0.1721	0.198141	13	36	39	55	0.509259	0.490741	0.0994605	-1.2096	0.552409
rna10549	959.833	255.167	Control	-0.849626	-0.105735	-0.503127	-0.00553285	0.361745	2.86e-05	0.00771683	0.00370072	0.0143	0.1497	0.0955244	2	13	14	34	0.373626	0.626374	0.315675	-0.954858	0.82336
rna1055	838.333	250.667	Control	0.151605	-0.503246	-0.955431	0.295635	0.237193	0.00469609	0.015884	0.29565	0.0249	0.1513	0.164574	17	15	18	29	1.82593	-0.825926	0.25005	0.787344	0.768488
rna10550	1145.67	363.333	Control	-0.064585	0.161192	-0.53005	0.0991296	0.11811	0.000425055	0.00816194	0.0520777	0.0092	0.1615	0.0569659	15	40	12	46	1.4375	-0.4375	0.509198	-2.11892	0.945304
rna10552	1316.17	357.833	Control	-0.0498457	-0.802981	-0.473778	-0.740041	0.103083	0.000228731	0.0098467	0.0232292	0.0067	0.2101	0.0318896	13	31	17	59	1.34345	-0.343454	0.512529	-1.56252	0.946715
rna10554	1182.83	359.167	Control	-0.0329846	-0.653525	-0.187696	-0.0605648	-0.204914	0.00145173	0.0166012	0.0874472	0.0043	0.1868	0.0230193	16	19	5	52	8.75789	-7.75789	7.36e-05	0.842232	0.00845688
rna10556	1010	325	Control	-0.196978	-0.924194	-0.313069	0.141178	0.247914	0.0013189	0.0183885	0.0717244	0.0198	0.2109	0.0938834	11	30	20	45	0.825	0.175	0.826795	-0.506527	1
rna10557	197.667	57.3333	Control	-0.744671	-1.0486	-0.588888	-1.78716	-0.0814934	0.00109309	0.00840643	0.13003	0.0516	0.3071	0.168023	4	2	25	7	0.56	0.44	0.612851	-0.722801	0.993231
rna10558	1581.83	419.167	Control	-1.05503	-0.428129	-0.834935	0.475775	0.358096	0.00497909	0.0105816	0.470544	0.1056	0.21	0.502857	63	19	160	53	1.09836	-0.0983553	0.879877	-0.040939	1
rna10559	1846.17	508.833	Control	-0.541773	-0.321597	-0.671247	0.185991	0.207297	0.000319997	0.0164072	0.0195034	0.0122	0.2025	0.0602469	15	69	25	83	0.673623	0.326377	0.365641	-1.49674	0.866158
rna10560	361	113	Control	-0.544062	0.567246	-0.138019	-2.80705	0.186234	7.59e-05	0.0196331	0.00386469	0.0053	0.1469	0.036079	1	9	1	9	1	0	1	0.35233	1
rna10565	539.833	156.167	Control	-0.0220601	-0.672329	-1.66434	0.229469	0.235017	0.000667971	0.0123691	0.054003	0.0118	0.1134	0.104056	5	14	3	16	1.90476	-0.904762	0.692795	-0.868248	1
rna10567	1458	423	Control	-1.32318	-0.586161	-1.05797	-0.712691	0.348428	0.000749529	0.0214248	0.0349842	0.0085	0.1767	0.0481041	9	43	11	59	1.12262	-0.122622	0.810357	-0.496339	1
rna1057	693.333	206.667	Control	-0.320613	-0.64718	-0.562166	0.113242	0.526954	0.000951889	0.0137804	0.0690754	0.0031	0.141	0.0219858	4	15	3	25	2.22222	-1.22222	0.417311	-0.259481	0.899681
rna10570	2256.67	629.333	Control	-0.982575	-0.245417	0.0402894	0.256271	0.164727	0.00093481	0.00383625	0.243678	0.007	0.196	0.0357143	24	27	28	103	3.26984	-2.26984	0.000926421	-1.93628	0.0463897
rna10571	1052.83	297.167	Control	0.0819687	0.502174	-0.870768	-0.145529	-0.072441	0.000206763	0.00117572	0.175861	0.0167	0.2651	0.0629951	7	5	23	64	3.89565	-2.89565	0.0406528	-1.72052	0.379436
rna10575	751.333	220.667	Control	-0.370725	-0.663384	-0.368212	0.129953	0.190361	0.00173886	0.00735558	0.236399	0.0112	0.1199	0.0934112	10	9	9	24	2.96296	-1.96296	0.0813388	-0.484673	0.508891
rna10576	212.167	51.8333	Control	0.556425	-0.241151	-1.17092	0.388297	0.184012	0.00283918	0.00985229	0.288174	0.2498	0.3956	0.631446	4	1	6	13	8.66667	-7.66667	0.1222	-1.06275	0.600768
rna10577	795.833	221.167	Control	-0.220208	-0.851923	-1.31118	0.198714	-0.0516819	0.000556147	0.00787749	0.0705995	0.0013	0.175	0.00742857	2	22	1	34	3.09091	-2.09091	0.560737	-1.97932	0.967742
rna10578	1454.83	411.167	Control	-0.284613	-1.00263	-1.26018	0.38217	0.276272	0.00103543	0.00519497	0.199314	0.0661	0.2377	0.278082	9	8	94	78	0.933511	0.0664894	1	-0.37577	1
rna10579	886.667	256.333	Control	-0.403128	-0.279388	0.540524	0.370053	0.215021	0.00154079	0.00760729	0.202541	0.0093	0.1328	0.0700301	5	18	9	27	0.833333	0.166667	1	-1.83557	1
rna1058	894.667	254.333	Control	0.0583763	-0.23531	-0.107947	0.226562	0.138696	0.000843372	0.00354475	0.237922	0.0303	0.1598	0.189612	9	5	24	36	2.7	-1.7	0.137454	-1.45253	0.62717
rna10580	1052	325	Control	-0.550243	-0.689778	-0.224323	0.11392	0.133615	0.000357551	0.00937547	0.0381368	0.0029	0.0905	0.0320442	8	33	2	23	2.78788	-1.78788	0.296602	-1.93982	0.809162
rna10582	815.167	219.833	Control	-0.389215	-0.521614	-0.521249	0.478215	0.421759	0.000617217	0.00598759	0.103083	0.0121	0.1472	0.0822011	7	15	11	30	1.27273	-0.272727	0.772342	-1.63148	1
rna10583	2057	580	Control	-0.779349	-0.72673	-1.15493	0.113409	0.342107	0.000565965	0.0203538	0.0278063	0.0035	0.1435	0.0243902	13	115	10	59	0.666957	0.333043	0.363476	-1.8634	0.863499
rna10584	982.167	301.833	Control	0.205039	-0.844144	-0.0996687	0.0352945	0.362279	0.00174803	0.0187563	0.0931969	0.0225	0.1695	0.132743	8	26	30	35	0.358974	0.641026	0.0315482	-0.51373	0.341911
rna10585	784.333	235.667	Control	0.0757087	0.0025001	-0.281258	0.283066	0.293453	0.0022933	0.0148676	0.154248	0.0297	0.2391	0.124216	23	16	28	42	2.15625	-1.15625	0.0722873	-0.218306	0.491095
rna10586	713.5	201.5	Control	-0.784277	-1.39959	-1.38359	NA	0.0658025	0	0.00470288	0	0.0086	0.1228	0.0700326	0	13	6	24	0	1	0.155029	-1.82201	0.652071
rna10589	1742.67	510.333	Control	-0.365407	-1.4865	-0.246692	0.301655	0.256189	0.00106233	0.0155387	0.0683665	0.0186	0.1889	0.0984648	23	59	33	77	0.909605	0.0903955	0.87268	-1.3872	1
rna1059	2322.33	704.667	Control	-0.349485	-0.243917	-1.01594	0.294056	0.240119	0.000996336	0.0065636	0.151797	0.0154	0.1746	0.0882016	30	38	40	95	1.875	-0.875	0.0436644	-1.4632	0.395087
rna10592	953	289	Control	-0.447677	-0.699965	-1.10505	0.428406	0.36714	0.00117787	0.00746757	0.157731	0.0204	0.1985	0.102771	11	17	15	48	2.07059	-1.07059	0.141229	-1.23546	0.633338
rna10593	1171	347	Control	-0.182557	0.106428	-0.506158	0.00732143	0.343015	0.000822443	0.00465552	0.17666	0.0271	0.19	0.142632	13	12	28	57	2.20536	-1.20536	0.101758	-1.3242	0.556778
rna10595	848.833	270.167	Control	-0.688997	-0.525911	-0.814752	0.181543	0.230441	0.00128139	0.0178182	0.0719146	0.0144	0.1875	0.0768	15	33	15	38	1.15152	-0.151515	0.828643	-1.14841	1
rna10599	1916.67	570.333	Control	-0.535365	-1.26799	-0.515059	0.438949	0.399709	0.00327391	0.0208211	0.15724	0.0243	0.2784	0.0872845	42	64	42	118	1.84375	-0.84375	0.0307743	-0.642785	0.339266
rna1060	366.5	101.5	Control	-0.431515	-1.56187	-1.22393	0.149072	0.310145	0.000865088	0.00914864	0.0945592	0.0446	0.1721	0.259152	8	2	20	13	2.6	-1.6	0.450806	-0.46839	0.920981
rna10600	591.667	152.333	Control	-0.296517	-1.50647	-0.598295	0.13671	0.30523	0.00449058	0.0213035	0.21079	0.0434	0.2679	0.162001	22	11	26	20	1.53846	-0.538462	0.483986	-0.684603	0.933159
rna10601	1804	524	Control	-0.18217	-1.34444	-0.165438	0.375001	0.275999	0.00207584	0.0102907	0.20172	0.038	0.1753	0.216771	28	40	64	75	0.820312	0.179688	0.553111	-1.43	0.963797
rna10602	1166.33	312.667	Control	-0.451277	0.555148	-0.463562	0.0922725	0.227665	0.00129394	0.00838156	0.154379	0.0125	0.1726	0.0724218	14	19	14	48	2.52632	-1.52632	0.0589111	-1.21403	0.453489
rna10603	1786.83	508.167	Control	-0.265634	-0.517821	-0.709881	0.406611	0.157011	0.000916688	0.00784932	0.116786	0.012	0.1759	0.0682206	16	45	19	72	1.34737	-0.347368	0.555846	-1.83867	0.965418
rna10604	541	152	Control	-0.473769	-0.766298	-0.235832	0.215711	0.366968	0.00258394	0.00830321	0.311198	0.0818	0.117	0.699145	22	6	37	11	1.06944	-0.0694444	1	-0.731919	1
rna10605	1080.5	314.5	Control	0.133135	-0.734044	-0.605794	0.183656	0.238393	0.00174029	0.00432499	0.402379	0.0249	0.1989	0.125189	17	17	34	51	1.5	-0.5	0.412482	-1.84115	0.897477
rna10607	1737.5	635.5	Control	-0.497879	0.00012402	-0.322296	0.128768	0.273318	0.00187977	0.00643931	0.291921	0.0257	0.1521	0.168968	34	33	50	70	1.44242	-0.442424	0.283357	-1.45261	0.796619
rna10608	217.833	64.1667	Control	-0.0803108	-0.747444	-0.780372	-0.033932	-0.0833798	0.000737557	0.00849532	0.0868192	0.0092	0.1298	0.0708783	3	3	3	6	2	-1	0.622378	-0.18788	0.998158
rna10609	704	199	Control	-0.530574	-1.02997	-0.420788	0.484272	0.0754027	0.00143598	0.0114431	0.125489	0.0002	0.2335	0.000856531	3	16	4	25	1.17188	-0.171875	1	-1.02411	1
rna1061	765	213	Control	0.0120913	-0.0677362	-0.455151	0.274149	0.0683398	0.000840018	0.00290662	0.289002	0.0014	0.1985	0.0070529	8	10	4	38	7.6	-6.6	0.00392681	-1.90963	0.112751
rna10610	811.833	247.167	Control	0.405047	-0.371424	-1.02332	0.29442	0.166693	0.000997278	0.0159326	0.0625934	0.0102	0.1353	0.075388	11	16	7	24	2.35714	-1.35714	0.163352	-0.552649	0.662712
rna10611	640.667	190.333	Control	-0.610221	-0.395961	-0.600119	0.0985951	0.336179	0.002634	0.0147548	0.178518	0.0354	0.1946	0.181912	17	10	25	24	1.632	-0.632	0.34548	-0.427753	0.849357
rna10612	1348.83	376.167	Control	0.214965	-0.164825	-0.847577	-0.247564	0.212259	0.000730844	0.025396	0.0287779	0.0025	0.1244	0.0200965	4	48	6	37	0.513889	0.486111	0.340398	-0.395303	0.84572
rna10613	2542.5	724.5	Control	0.287549	-0.411747	-0.592077	0.271817	0.372307	0.00337515	0.0105384	0.320273	0.0596	0.2192	0.271898	74	48	156	103	1.0179	-0.0178953	1	-1.3518	1
rna10614	1675	521	Control	-0.369959	0.391783	-0.65018	0.309008	0.23161	0.000716593	0.0111582	0.0642212	0.0239	0.2509	0.0952571	18	49	40	96	0.881633	0.118367	0.743741	-1.51069	1
rna10615	264.333	74.6667	Control	-0.428859	-0.17474	-0.641342	0.43771	0.226868	0.00242193	0.00585713	0.413501	0.0288	0.1428	0.201681	9	2	11	8	3.27273	-2.27273	0.246473	-1.4194	0.764873
rna10617	893.167	270.833	Control	-0.838679	0.0163246	-0.238379	-0.346193	-0.354831	0.0142002	0.0229374	0.619086	0.0856	0.2413	0.354745	90	28	68	36	1.64496	-0.644958	0.103671	-1.24116	0.559868
rna10619	586.333	166.667	Control	-0.0393204	-1.08099	-0.875243	0.105487	0.544789	0.00120963	0.0253181	0.0477773	0.0181	0.2909	0.0622207	5	32	19	33	0.271382	0.728618	0.0172104	-1.29739	0.263859
rna1062	1253.33	381.667	Control	-0.642863	-0.138316	-0.049213	0.318904	0.378866	0.00364264	0.011971	0.304289	0.0444	0.2695	0.16475	22	19	61	70	1.32873	-0.328732	0.47629	-0.34369	0.930658
rna10623	1533.17	461.833	Control	-0.438944	-0.807164	0.127075	0.339363	0.332511	0.00120076	0.015848	0.0757675	0.0113	0.1656	0.0682367	17	60	18	57	0.897222	0.102778	0.848216	-1.52413	1
rna10624	1898.67	573.333	Control	0.224262	-0.209382	-0.986255	0.416829	0.132104	0.0013989	0.0134422	0.104068	0.0089	0.1847	0.0481862	18	80	15	80	1.2	-0.2	0.703993	-1.89382	1
rna10625	555.167	161.833	Control	-0.235706	-0.785725	-1.09237	-0.398076	0.485683	0.00039092	0.00633513	0.0617067	0.0103	0.134	0.0768657	6	9	7	19	1.80952	-0.809524	0.491687	-1.27212	0.936738
rna10629	617.667	204.333	Control	-0.353206	-0.604157	-0.964857	0.441971	0.331425	0.00539567	0.00672464	0.802373	0.0538	0.2132	0.252345	24	10	32	29	2.175	-1.175	0.127265	-1.5466	0.607663
rna1063	1504.67	436.333	Control	-0.956098	-0.456918	-1.00754	-0.598409	0.187216	0.000424315	0.00605772	0.0700453	0.0288	0.2441	0.117984	16	17	66	90	1.28342	-0.283422	0.564671	-0.88642	0.968586
rna10630	1806.5	509.5	Control	-0.106563	-0.0446642	-0.408077	0.295179	0.353699	0.00359206	0.0206842	0.173662	0.0426	0.2361	0.180432	47	56	83	85	0.859509	0.140491	0.616582	-0.348533	0.995926
rna10632	526.167	151.833	Control	-0.0976871	-0.861877	0.0257264	0.356338	0.441434	0.00509062	0.00986372	0.516095	0.0455	0.2972	0.153096	20	5	32	28	3.5	-2.5	0.0280266	0.496657	0.329474
rna10633	571.167	175.833	Control	-0.536393	-0.80918	-0.969689	0.683571	0.611939	0.0128271	0.0122048	1.05098	0.0322	0.281	0.114591	24	7	19	29	5.23308	-4.23308	0.00120523	0.349205	0.0534401
rna10634	3672	1155	Control	0.0662258	-0.0343523	-0.98954	0.325944	0.334234	0.0030997	0.0212161	0.146102	0.0321	0.3155	0.101743	97	150	132	231	1.13167	-0.131667	0.495956	-1.332	0.93876
rna10637	1360.33	403.667	Control	-0.807106	-0.442907	-0.707198	0.318406	0.215684	0.00116888	0.0100785	0.115978	0.0174	0.1275	0.136471	23	31	19	41	1.60102	-0.601019	0.24867	-1.3465	0.768001
rna10638	529.667	148.333	Control	-0.0890998	-0.477046	-0.576679	0.42546	0.27066	0.00425368	0.0123492	0.344451	0.033	0.0991	0.332997	13	9	13	16	1.77778	-0.777778	0.400105	-1.44556	0.890557
rna1064	1305	381	Control	0.555755	-0.412394	-1.07135	0.494595	0.438625	0.00112715	0.00181562	0.620807	0.0296	0.2106	0.140551	11	11	41	71	1.73171	-0.731707	0.243896	-1.96632	0.762336
rna10640	944.5	267.5	Control	0.310416	-0.628807	-0.0986757	0.31612	0.170057	0.0029843	0.0138654	0.215235	0.0297	0.1238	0.239903	16	28	31	23	0.423963	0.576037	0.0442288	-1.20135	0.398507
rna10642	2107.67	661.333	Control	0.104502	-0.165606	0.290134	0.268769	0.167264	0.00142427	0.0120437	0.118259	0.0107	0.126	0.0849206	31	58	21	65	1.65435	-0.654351	0.140403	-1.45355	0.63232
rna10643	1331.33	360.667	Control	0.773952	-0.72136	-0.46135	0.443031	0.349531	0.00202355	0.0136988	0.147718	0.0361	0.1835	0.19673	28	22	49	51	1.32468	-0.324675	0.489229	-0.989701	0.935559
rna10644	1423.17	478.833	Control	-0.688871	0.0890063	-0.653334	-0.566482	-0.286351	0.000266483	0.0116856	0.0228044	0.0046	0.1308	0.0351682	9	48	14	41	0.549107	0.450893	0.246157	-1.48639	0.764345
rna10645	1028.67	282.333	Control	0.216281	-0.692074	0.102149	0.385674	0.524364	0.00173912	0.0150625	0.11546	0.0947	0.2104	0.450095	19	13	82	45	0.802064	0.197936	0.681759	-0.794273	1
rna10647	283.333	94.6667	Control	-0.398976	-0.045427	-0.330237	-0.0122928	0.300148	9.7e-05	0.0137233	0.00706558	0.0005	0.4675	0.00106952	1	7	0	32	Inf	#NAME?	0.2	-0.447755	0.710109
rna10648	283	95	Control	-0.210924	-1.05886	-0.331002	-0.107074	0.374268	0.000622462	0.0254333	0.0244743	0.0003	0.2776	0.00108069	1	17	0	18	Inf	#NAME?	1	-1.39202	1
rna10649	288.167	80.8333	Control	0.323987	-0.674519	-0.127127	NA	0.40348	0	0.0461815	0	0.0003	0.2723	0.00110173	0	13	0	17	NA	NA	1	1.1761	1
rna1065	946.667	289.333	Control	-0.0234461	-0.318963	-0.253556	-0.159681	0.124073	0.000379701	0.00849231	0.0447111	0.0047	0.362	0.0129834	5	31	3	66	3.54839	-2.54839	0.119394	-1.92534	0.594337
rna10653	2012.5	546.5	Control	-0.024578	-0.516319	-1.0126	0.0653274	0.0678856	0.000294469	0.0154388	0.0190733	0.0016	0.1211	0.0132122	12	138	2	45	1.95652	-0.956522	0.525293	-2.43919	0.95003
rna10654	656.833	177.167	Control	-0.111706	-0.104484	-0.466694	-0.452501	-0.0426239	0.000286116	0.00397934	0.0719004	0.0076	0.2272	0.0334507	4	6	9	31	2.2963	-1.2963	0.420194	-0.99637	0.900008
rna10655	2560.67	853.333	Control	-0.0330173	-0.241811	-0.107917	0.380281	0.295908	0.00111784	0.0132647	0.0842716	0.014	0.1303	0.107444	24	104	36	79	0.50641	0.49359	0.0260249	-1.7782	0.320764
rna10657	878.833	258.167	Control	-0.0512937	-0.500823	-0.587079	0.300019	0.355918	0.00139328	0.00980077	0.14216	0.0367	0.2285	0.160613	19	17	35	38	1.21345	-0.213445	0.6868	-1.39779	1
rna1066	1420.67	397.333	Control	-0.295592	0.437576	0.16852	0.0650197	0.15102	0.000133913	0.00832984	0.0160763	0.0047	0.211	0.0222749	5	34	9	67	1.09477	-0.0947712	1	-1.71048	1
rna10660	1582.33	478.667	Control	-0.266076	-0.688946	-0.649139	0.223909	0.204022	0.00163682	0.0149857	0.109226	0.0172	0.1292	0.133127	31	71	28	43	0.670523	0.329477	0.254694	-2.15752	0.773964
rna10661	1053.67	299.333	Control	-0.152089	-1.44821	-1.74263	0.330473	0.439988	0.00161486	0.0193675	0.0833798	0.0157	0.2313	0.0678772	14	32	20	46	1.00625	-0.00625	1	-0.563673	1
rna10662	2511.17	809.833	Immune	0.91924	-0.833331	-0.320675	0.222695	0.249527	0.000209111	0.0148139	0.0141159	0.0059	0.1606	0.0367372	5	80	15	97	0.404167	0.595833	0.0988143	-1.01092	0.551111
rna10664	1054.5	298.5	Control	0.844944	-0.492798	-1.13615	0.0213506	0.55279	0.00164026	0.014912	0.109996	0.0182	0.1315	0.138403	17	31	14	29	1.13594	-0.135945	0.827081	-1.28634	1
rna10665	643.667	208.333	Control	0.00121553	-0.331974	-0.686224	0.20802	0.525346	0.00167826	0.0220848	0.0759917	0.0208	0.2191	0.0949338	11	18	20	30	0.916667	0.0833333	1	0.195632	1
rna10669	1944.5	590.5	Control	-0.674833	-0.428172	-0.318908	0.248952	0.249917	0.000950885	0.00947289	0.10038	0.0142	0.1527	0.0929928	29	58	26	68	1.30769	-0.307692	0.423331	-2.03655	0.901498
rna1067	915.333	251.667	Control	-0.430193	0.0136258	-0.939512	0.263904	0.190286	0.000206136	0.0103517	0.0199132	0.0055	0.2812	0.019559	4	26	7	53	1.16484	-0.164835	1	-1.56338	1
rna10671	777.167	251.833	Control	0.158686	-0.433071	-0.536781	0.30882	0.354345	0.00202019	0.0114929	0.175776	0.0328	0.1953	0.167947	20	18	44	39	0.984848	0.0151515	1	-1.50193	1
rna10672	677.833	195.167	Control	0.292971	-0.450197	-0.220307	0.177262	0.226792	0.000420335	0.0116288	0.0361461	0.0196	0.1852	0.105832	6	16	16	28	0.65625	0.34375	0.583005	-0.981555	0.978174
rna10674	2145.67	587.333	Control	0.241417	-0.69179	-0.371174	0.25779	0.30141	0.00189369	0.0167215	0.113249	0.0223	0.2017	0.11056	38	57	46	88	1.27536	-0.275362	0.405818	-0.825909	0.893478
rna10676	284.167	93.8333	Control	-0.327537	0.2602	-0.667577	-0.0439713	0.0797189	0.000280903	0.0331579	0.00847167	0.0003	0.2722	0.00110213	1	25	0	12	Inf	#NAME?	1	-1.31041	1
rna10677	288.167	80.8333	Control	0.0497338	0.00242765	-0.655292	-4.15302	-0.0828768	0.000284994	0.0765029	0.00372527	0.0003	0.3294	0.000910747	4	23	0	13	Inf	#NAME?	0.284353	-1.23893	0.797106
rna1068	1574.17	447.833	Control	0.2457	-0.763073	-0.192954	0.273321	0.215529	0.000631189	0.012669	0.0498214	0.0176	0.2076	0.0847784	19	50	29	69	0.904138	0.0958621	0.862632	-1.57719	1
rna10680	531.833	158.167	Control	0.0501637	-0.0734445	-0.315932	0.337904	0.295094	0.00105894	0.00786131	0.134703	0.0201	0.1143	0.175853	4	6	14	13	0.619048	0.380952	0.713982	-0.840037	1
rna10681	723.167	218.833	Control	0.81909	0.202807	-0.441619	-0.0481219	0.267072	0.000476294	0.00814613	0.0584687	0.0289	0.1796	0.160913	5	14	21	34	0.578231	0.421769	0.413826	-1.05707	0.898536
rna10682	4929	1446	Control	0.528072	-0.573388	-0.737561	0.111286	0.199039	0.00024065	0.0152274	0.0158038	0.0066	0.1687	0.0391227	30	189	34	184	0.85901	0.14099	0.591087	-1.70008	0.982937
rna10683	1240.5	358.5	Control	0.368642	-0.16517	-0.985174	0.161688	0.195288	0.000667624	0.0120455	0.0554251	0.0124	0.1484	0.083558	6	54	13	41	0.350427	0.649573	0.076195	-2.10228	0.495761
rna10687	503	157	Control	-0.0681439	-1.47251	-0.296053	0.22693	0.240052	0.00157188	0.0107106	0.146759	0.0263	0.1325	0.198491	11	21	10	17	0.890476	0.109524	1	-1.83342	1
rna10689	1353.33	386.667	Control	-0.710777	0.00807406	-0.922983	0.137109	0.10504	0.00312107	0.0138644	0.225115	0.0281	0.2469	0.113811	29	28	38	66	1.79887	-0.798872	0.0950113	-0.710377	0.542801
rna1069	2482.17	727.833	Control	-0.15991	-0.325525	-0.473802	0.212266	0.198181	0.000704994	0.0164624	0.0428246	0.0145	0.2358	0.0614928	28	83	39	125	1.08125	-0.0812481	0.776967	-1.39581	1
rna10690	1087.67	325.333	Control	-1.0233	-0.218583	-0.477982	0.140496	0.0763972	0.00203972	0.0137436	0.148412	0.0165	0.231	0.0714286	21	44	20	51	1.21705	-0.217045	0.708763	-1.70128	1
rna10691	1630	425	Control	-0.0582063	-1.10686	-0.0753106	0.0691593	0.159089	0.000566154	0.0153173	0.0369617	0.0181	0.2572	0.0703732	17	56	38	69	0.551222	0.448778	0.0996143	-1.77487	0.552689
rna10692	473	139	Control	-0.181009	-0.901984	0.14384	-0.0176225	-0.0139989	0.0010839	0.0178744	0.06064	0.0111	0.0866	0.128176	9	36	4	7	0.4375	0.5625	0.258683	-2.28591	0.776897
rna10693	347.5	93.5	Control	0.917441	-0.966413	0.0891517	-0.175485	0.237958	0.00216424	0.0223605	0.0967889	0.0336	0.3278	0.102502	16	21	9	8	0.677249	0.322751	0.566088	-1.87407	0.968931
rna10694	1054	311	Control	-0.114538	-0.229491	-1.15586	0.253414	0.135253	0.00259627	0.0156636	0.165752	0.0091	0.1416	0.0642655	27	46	7	34	2.85093	-1.85093	0.0328384	-1.64725	0.346938
rna10695	3337.67	1012.33	Control	-0.0394667	0.267389	0.0924972	-0.0016181	0.190678	0.000445542	0.011967	0.0372308	0.0076	0.2192	0.0346715	23	99	35	169	1.12179	-0.121789	0.765084	-1.48074	1
rna10698	1736	484	Control	0.245694	-0.510299	-0.5682	0.271107	0.295451	0.000842367	0.0123267	0.0683369	0.1007	0.294	0.342517	22	29	188	88	0.355099	0.644901	0.00127243	-0.412421	0.0550492
rna10699	2671.67	739.333	Control	-0.0921279	-0.699557	-0.00862669	0.184104	0.216512	0.00142665	0.0133997	0.106469	0.023	0.3016	0.0762599	50	70	62	160	1.80645	-0.806452	0.0153189	-1.41495	0.247403
rna107	486.833	137.167	Control	-0.589433	-0.00675863	-0.774306	NA	-2.32697	0	0.00110709	0	0.0234	0.249	0.0939759	0	1	10	26	0	1	1	-0.314415	1
rna1070	990.833	317.167	Control	0.287999	0.178086	-0.990899	-0.230343	0.270607	0.00072417	0.0132158	0.054796	0.0272	0.2156	0.12616	12	31	34	48	0.54649	0.45351	0.172551	-1.2156	0.676704
rna10700	432	135	Control	0.710762	-0.29703	-0.618899	0.538142	-0.165709	0.00147033	0.00858297	0.171308	0	0	NA	4	9	3	10	1.48148	-0.481481	1	-1.07822	1
rna10701	284.5	93.5	Control	0.170746	-0.354774	-0.197304	-0.243712	-0.21962	0.00125603	0.0601364	0.0208863	0.0003	0.3152	0.000951777	2	25	0	15	Inf	#NAME?	0.529617	0.0660069	0.952751
rna10703	790.333	217.667	Control	0.0716048	-0.237081	-0.229836	0.215255	0.435236	0.0016644	0.0194808	0.0854378	0.0019	0.1682	0.0112961	4	22	11	28	0.46281	0.53719	0.367913	-0.317971	0.86846
rna10704	2136.83	638.167	Control	-0.224759	-0.302597	-0.421511	0.358239	0.252793	0.00276418	0.0207084	0.133481	0.035	0.2314	0.151253	57	65	77	101	1.15025	-0.15025	0.557159	-0.0372879	0.966029
rna10705	2431.83	679.167	Control	0.197572	0.375987	-0.524259	0.268229	0.356486	0.00100649	0.0262209	0.0383851	0.0105	0.1995	0.0526316	46	101	52	92	0.805788	0.194212	0.388826	-0.830518	0.880251
rna10706	1979.17	555.833	Control	1.22148	-0.556968	0.065171	0.387809	0.319761	0.000895336	0.0147074	0.0608768	0.0116	0.2111	0.0549503	21	56	30	87	1.0875	-0.0875	0.868015	-1.10877	1
rna10707	1355.5	405.5	Control	-0.491843	-0.0973664	-0.284982	0.0904437	0.220532	0.00136293	0.0105168	0.129595	0.031	0.1615	0.19195	22	22	52	45	0.865385	0.134615	0.718955	-0.85669	1
rna10708	1418.17	423.833	Control	0.0316696	-0.173865	-0.46628	-4.41787	0.174438	5.79e-05	0.012155	0.00476236	0.006	0.129	0.0465116	5	61	10	35	0.286885	0.713115	0.0450959	-2.09091	0.402585
rna1071	518.167	132.833	Control	0.831618	-0.303484	-0.714672	0.190607	0.194832	0.000784794	0.0323524	0.0242577	0.006	0.1772	0.03386	5	35	3	14	0.666667	0.333333	0.684086	-1.25531	1
rna10710	676.5	193.5	Control	-0.0876218	-0.411668	-1.09907	-1.47937	0.352292	0.000197879	0.0196054	0.0100931	0.0049	0.189	0.0259259	3	25	4	29	0.87	0.13	1	-0.862613	1
rna10711	1051.5	304.5	Control	-0.352094	-0.597452	0.149725	-8.80228	0.120001	5.14e-05	0.011173	0.00460371	0.006	0.1769	0.0339175	3	38	19	47	0.195291	0.804709	0.00727763	-2.00168	0.165818
rna10712	2640.33	857.667	Immune	-0.673272	-0.755167	-0.474277	0.268298	0.0716416	0.000499678	0.0140699	0.0355139	0.0039	0.1201	0.0324729	23	149	11	76	1.0665	-0.066504	1	-2.2519	1
rna10714	1114.17	310.833	Control	0.242744	-0.446056	-0.897233	0.328199	0.253164	0.00362666	0.0134577	0.269486	0.0234	0.1959	0.119449	21	27	32	46	1.11806	-0.118056	0.853022	-1.1069	1
rna10721	284.167	93.8333	Control	0.0534122	-0.670868	-0.587659	0.268886	0.252876	0.00213533	0.0593433	0.0359826	0.0005	0.458	0.0010917	4	34	0	19	Inf	#NAME?	0.289899	-1.35531	0.802443
rna10722	1556.67	483.333	Control	0.441914	-0.252137	-0.0648112	-0.875552	0.368336	0.000618688	0.00985306	0.0627915	0.0176	0.184	0.0956522	14	28	34	62	0.911765	0.0882353	0.848462	-0.610856	1
rna10723	1355.5	408.5	Control	-0.544266	-0.183413	-0.0785401	0.415493	0.336452	0.0024583	0.0138993	0.176865	0.0214	0.2011	0.106415	46	42	31	60	2.11982	-1.11982	0.0160515	-1.33186	0.25601
rna10725	743.333	219.667	Control	-0.613679	-0.233056	-0.60056	0.0967814	0.325056	0.000218323	0.03102	0.00703813	0.008	0.287	0.0278746	3	57	6	31	0.267241	0.732759	0.0777364	-1.63165	0.500944
rna10726	553.833	148.167	Control	-0.59766	-0.550639	-1.16805	0.0283713	0.142154	0.00252175	0.00888231	0.283906	0.0137	0.0358	0.382682	18	14	8	1	0.160714	0.839286	0.119412	-1.57445	0.594337
rna10728	107.5	36.5	Control	-0.551195	-0.98347	-0.909843	0.447516	0.557931	0.0135146	0.0238356	0.566991	0.3267	0.299	1.09264	10	2	12	2	0.833333	0.166667	1	-0.147348	1
rna10729	668.167	189.833	Control	-0.311476	-0.27949	-0.611577	0.44062	0.238694	0.0015607	0.00960319	0.162519	0.033	0.1545	0.213592	12	7	20	21	1.8	-0.8	0.405963	-0.972105	0.893478
rna10730	1092.67	302.333	Control	0.438804	-0.745056	-1.17931	0.156626	0.130424	0.00292396	0.0331713	0.0881473	0.028	0.2711	0.103283	25	46	37	52	0.763807	0.236193	0.420407	-0.0131518	0.900008
rna10731	1595	481	Control	0.314602	-0.772461	-0.283911	0.278172	0.319652	0.00467622	0.0150615	0.310475	0.0527	0.2101	0.250833	38	35	91	73	0.870958	0.129042	0.672661	-0.544549	1
rna10732	868	245	Control	-0.162034	-0.427321	-0.771934	0.0522048	0.267485	0.00195376	0.0192489	0.1015	0.018	0.207	0.0869565	29	27	17	33	2.08497	-1.08497	0.0788615	-0.740612	0.503414
rna10733	1661.67	555.333	Control	0.307543	-0.765246	-0.657378	-0.616537	0.387704	0.000434269	0.0155566	0.0279154	0.0093	0.2275	0.0408791	6	87	33	90	0.188088	0.811912	0.000125906	-1.81696	0.0124577
rna10734	4335.17	1358.83	Immune	0.108261	-0.438985	-0.296042	0.321472	0.327738	0.00223611	0.017409	0.128445	0.0169	0.1791	0.0943607	108	139	87	153	1.35376	-0.353758	0.115454	-0.940055	0.587021
rna1074	730.333	229.667	Control	-0.505304	-1.21549	-0.578151	-3.96573	0.289771	0.000214469	0.00426528	0.0502825	0.0046	0.1368	0.0336257	2	10	7	23	0.657143	0.342857	1	-1.30755	1
rna10740	1566.33	440.667	Control	-0.181366	-1.22473	0.0291168	0.410547	0.363811	0.00207421	0.0088952	0.233183	0.0369	0.2105	0.175297	23	24	57	71	1.14181	-0.141813	0.732161	-0.743424	1
rna10741	660.5	191.5	Control	0.0661766	-0.658814	-0.0631558	0.421685	0.284397	0.00221397	0.00723628	0.305954	0.0324	0.1314	0.246575	9	9	21	19	0.904762	0.0952381	1	-1.04698	1
rna10742	650.167	153.833	Control	-0.268631	0.163127	-0.300653	0.216059	0.281304	0.00117113	0.00865263	0.13535	0.0369	0.1377	0.267974	11	10	24	16	0.733333	0.266667	0.596451	-1.15679	0.986943
rna10743	1643.17	474.833	Control	0.123179	-0.930855	-0.228988	0.320402	0.224446	0.00327905	0.00848767	0.386331	0.0451	0.1342	0.336066	35	39	68	48	0.633484	0.366516	0.137708	-1.85019	0.627386
rna10746	780.833	218.167	Control	-0.0773669	-0.690753	-0.346007	-0.480426	0.283926	0.00113975	0.0145665	0.0782445	0.0138	0.1706	0.080891	15	43	29	21	0.252606	0.747394	0.000867008	-2.19136	0.0451944
rna10747	1785.5	467.5	Control	0.1505	-0.421135	-0.724886	0.0534947	0.254402	0.000378067	0.0168146	0.0224844	0.011	0.2194	0.0501367	16	78	18	76	0.866097	0.133903	0.849963	-1.77933	1
rna10749	383.833	126.167	Control	-0.0302182	-0.202472	-1.01688	-0.879824	0.401942	0.000754542	0.0132978	0.056742	0.0245	0.1808	0.135509	3	11	11	14	0.347107	0.652893	0.187259	-0.782984	0.696333
rna1075	2175.5	629.5	Control	0.257742	-1.01062	-0.127285	0.142174	0.287087	0.000675125	0.0306545	0.0220237	0.0088	0.2509	0.0350737	13	96	26	110	0.572917	0.427083	0.159887	-0.234913	0.658147
rna10752	1091.67	330.333	Control	-0.449288	0.0707957	-0.486469	0.429508	0.288794	0.0013846	0.0214137	0.0646592	0.0131	0.2136	0.0613296	15	37	13	54	1.68399	-0.683992	0.277997	-0.551213	0.792602
rna10753	1568.33	432.667	Control	0.0414763	-0.170619	-0.646667	0.268695	0.434747	0.00629441	0.02273	0.276921	0.0725	0.2685	0.270019	55	28	111	74	1.30952	-0.309524	0.344417	0.979409	0.848615
rna10756	877.333	256.667	Control	-0.298987	0.27087	-0.725597	0.400287	0.315056	0.00377125	0.020058	0.188018	0.0451	0.2184	0.206502	24	23	41	38	0.967126	0.0328738	1	-0.421531	1
rna10757	1134.33	341.667	Control	-0.218891	-0.575371	-0.72303	0.27476	0.247665	0.00571971	0.0166848	0.342809	0.0396	0.1652	0.239709	46	38	38	40	1.27424	-0.274238	0.529286	-1.24234	0.952751
rna1076	2189.67	630.333	Control	-0.0581472	-0.610348	-0.385299	0.112539	0.331231	0.0030036	0.0145916	0.205845	0.0518	0.2399	0.215923	65	53	119	94	0.968765	0.0312351	0.908463	-0.873578	1
rna10760	2025.5	590.5	Control	-0.52642	-0.246436	-0.61895	0.383516	0.235335	0.00082345	0.0229077	0.0359464	0.0134	0.1784	0.0751121	16	74	26	72	0.598753	0.401247	0.164498	-0.454148	0.664821
rna10761	943.5	265.5	Control	-0.388296	-0.7833	-0.463512	0.209075	0.0891858	0.00234325	0.0148586	0.157703	0.0347	0.1791	0.193747	26	27	30	32	1.02716	-0.0271605	1	-1.21143	1
rna10762	1430.17	420.833	Control	-0.0547175	-0.407223	-0.272319	0.134653	0.145859	0.000892785	0.0176563	0.0505646	0.0094	0.1946	0.0483042	11	52	12	59	1.04006	-0.0400641	1	-1.36666	1
rna10763	832.667	253.333	Control	-0.551891	-1.14814	-0.676315	0.228537	0.182034	0.000259084	0.0214187	0.0120962	0.0049	0.2077	0.0235917	5	23	3	39	2.82609	-1.82609	0.251992	-0.112846	0.771499
rna10764	1305.67	416.333	Control	0.00495466	-0.944756	-0.219207	0.309464	0.244694	0.00107783	0.0207085	0.0520476	0.0086	0.1672	0.0514354	10	54	14	51	0.653846	0.346154	0.48283	-0.899659	0.932585
rna10767	1193.5	333.5	Control	-0.240821	-0.438922	-0.421974	0.297899	0.255557	0.00175704	0.00670978	0.261862	0.0123	0.1474	0.0834464	13	20	14	43	1.99643	-0.996429	0.158078	-1.38421	0.655621
rna10769	382.333	97.6667	Control	-0.320132	-0.968191	-0.576801	0.0192732	0.235808	0.000141265	0.0137644	0.010263	0.0002	0.203	0.000985222	1	11	0	16	Inf	#NAME?	0.428571	-1.15168	0.904911
rna1077	1075.5	304.5	Control	-0.128068	-0.568272	-0.69492	0.269514	0.22292	0.00354531	0.00943619	0.375715	0.0514	0.2159	0.238073	34	24	54	50	1.31173	-0.311728	0.510738	-1.51548	0.945719
rna10770	3354.33	971.667	Control	-0.407012	-0.404016	-0.63939	0.318406	0.370615	0.00149516	0.0198637	0.0752711	0.0223	0.2095	0.106444	35	87	79	143	0.728212	0.271788	0.231271	-0.398129	0.748749
rna10771	4684.67	1420.33	Control	-0.188593	-1.07008	-1.59566	0.410634	0.384462	0.00223019	0.0212915	0.104745	0.0202	0.2069	0.0976317	84	143	93	208	1.29814	-0.298143	0.163105	-0.346136	0.66221
rna10772	801	243	Control	-0.552843	-0.242176	-0.705735	0.409218	0.231997	0.00457089	0.00613541	0.745001	0.0649	0.2119	0.306277	24	13	49	35	1.31868	-0.318681	0.549653	-1.26719	0.962219
rna10773	973.167	298.833	Control	-0.747024	-0.495165	-0.329551	0.0538149	0.423675	0.00380825	0.0114986	0.331193	0.0449	0.1732	0.259238	29	19	43	35	1.24235	-0.24235	0.583504	-1.01219	0.978437
rna10774	1517.33	414.667	Control	-0.226521	-0.37321	-0.984294	0.158673	0.212393	0.000943353	0.0173948	0.054232	0.0122	0.145	0.0841379	23	46	34	43	0.632353	0.367647	0.234312	-1.62145	0.753879
rna10775	1416.17	398.833	Control	-0.390414	-1.40502	-1.24726	0.302506	0.196479	0.00303165	0.0128403	0.236104	0.06	0.3076	0.195059	40	24	98	74	1.2585	-0.258503	0.461809	-0.861873	0.925806
rna10777	794.167	216.833	Control	-0.172668	-1.1199	-0.693958	0.184948	0.241171	0.00301167	0.0202977	0.148375	0.0392	0.2414	0.162386	26	25	27	33	1.27111	-0.271111	0.570988	-1.29848	0.970661
rna10778	775.667	214.333	Control	0.0771908	-0.732626	-0.285007	0.364033	0.390379	0.00327119	0.0197208	0.165875	0.0552	0.2591	0.213045	17	20	45	39	0.736667	0.263333	0.554149	-0.720707	0.964436
rna10779	680.167	180.833	Control	0.194658	0.367095	0.116683	0.324922	0.424673	0.00391188	0.0147777	0.264716	0.0639	0.2606	0.245203	28	14	39	31	1.53297	-0.532967	0.322675	-0.991361	0.828493
rna1078	1423.67	406.333	Control	-0.246508	-0.801685	-0.19944	0.0891022	0.291155	0.00266118	0.0171186	0.155455	0.0337	0.293	0.115017	44	38	55	78	1.64211	-0.642105	0.0915579	-1.01488	0.536956
rna10780	616.333	163.667	Control	0.286335	-0.0802843	-1.42404	0.213199	0.356997	0.00502581	0.0149261	0.336714	0.0728	0.484	0.150413	21	12	52	41	1.37981	-0.379808	0.539289	-0.96934	0.958325
rna10781	713	190	Control	-0.254495	-1.47025	-0.709059	0.440592	0.5369	0.00660494	0.0315939	0.209058	0.0541	0.2258	0.239593	21	19	34	23	0.747678	0.252322	0.536004	0.106062	0.956218
rna10782	751.333	205.667	Control	-0.205683	-0.100484	-0.297497	0.420302	0.472434	0.00577155	0.0227193	0.254038	0.0904	0.346	0.261272	18	13	70	47	0.92967	0.0703297	1	0.70719	1
rna10784	784.833	208.167	Control	-0.412844	-0.818872	-1.35381	0.397475	0.258075	0.00451084	0.00931247	0.484387	0.0975	0.2776	0.351225	25	10	79	35	1.06329	-0.0632911	1	-1.12802	1
rna10785	774.167	206.833	Control	0.161915	-1.82069	-0.782292	0.346808	0.309061	0.00765369	0.0229754	0.333126	0.0823	0.2678	0.307319	37	19	55	37	1.31005	-0.310048	0.48776	-0.22644	0.934925
rna10786	775.333	211.667	Control	-0.157212	-0.755921	-0.411067	0.443689	0.421408	0.00695958	0.018994	0.366409	0.0938	0.1923	0.48778	24	18	68	23	0.45098	0.54902	0.0462118	-0.518713	0.406239
rna10787	4364	1291	Control	-0.179786	-0.590291	-0.888949	0.375487	0.399266	0.00469511	0.0197037	0.238286	0.0482	0.2442	0.197379	188	118	210	201	1.52494	-0.524939	0.00626803	-0.691768	0.149176
rna10788	613	155	Control	-0.0921753	-0.364532	0.0515546	0.284268	0.382688	0.00405578	0.0284386	0.142615	0.0237	0.194	0.122165	25	19	12	22	2.12281	-1.12281	0.162091	-0.040939	0.660857
rna1079	1281.67	356.333	Control	0.0409021	0.514001	-1.04432	0.181309	0.343279	0.00667214	0.0284333	0.234659	0.0437	0.323	0.135294	51	49	53	80	1.54024	-0.540239	0.111293	-0.272449	0.578721
rna10790	950.167	276.833	Control	0.574634	-0.216609	-1.05621	0.309373	0.310788	0.0017775	0.00874302	0.203305	0.0448	0.2184	0.205128	20	24	48	41	0.711806	0.288194	0.461128	-1.60063	0.925721
rna10791	537.667	140.333	Control	-0.461743	-0.796539	-1.3763	-0.028005	0.194307	0.00010045	0.0186774	0.00537816	0.0057	0.1633	0.0349051	1	23	3	17	0.246377	0.753623	0.315511	-1.33524	0.823134
rna10792	3209	964	Control	0.295974	-0.14146	-1.32883	0.390576	0.360866	0.00104817	0.00836883	0.125247	0.0201	0.1809	0.111111	53	78	69	139	1.36275	-0.362745	0.199472	-1.9295	0.708864
rna10793	186.667	50.3333	Control	0.348174	-0.281556	-1.24597	-0.916299	0.686489	0.0009892	0.00474655	0.208404	0.0164	0.1991	0.0823707	3	3	2	8	4	-3	0.299451	-1.24738	0.812142
rna10796	735.167	212.833	Control	0.359293	-0.144966	-1.18098	0.254095	0.290684	0.00544752	0.0150463	0.362049	0.0502	0.1924	0.260915	27	13	35	29	1.72088	-0.720879	0.22253	-0.352666	0.737429
rna10797	858.333	251.667	Control	-0.0597246	-0.691802	-0.883985	0.0156983	0.379181	0.00115654	0.0209882	0.0551044	0.0152	0.2156	0.0705009	12	32	14	34	0.910714	0.0892857	1	-0.937516	1
rna10798	626.5	180.5	Control	0.122156	-0.515713	-0.639364	-0.0177464	0.302024	0.000335231	0.00970182	0.0345534	0.0118	0.212	0.0556604	2	18	15	29	0.214815	0.785185	0.065889	-1.69564	0.470502
rna10799	1928.83	642.167	Control	0.12873	-0.895162	-0.43867	0.436575	0.343379	0.00181095	0.0127119	0.142461	0.0417	0.245	0.170204	33	53	101	100	0.616477	0.383523	0.0714156	-1.29708	0.489825
rna108	1715	511	Control	-0.468008	-0.148696	-0.627876	-0.0224656	0.338965	0.00209255	0.0132342	0.158117	0.009	0.148	0.0608108	66	44	17	52	4.57955	-3.57955	5.57e-06	-1.22502	0.0012664
rna1080	1164.83	341.167	Control	-0.0287232	-0.214698	-0.7631	0.366372	0.316414	0.0048461	0.0177762	0.272618	0.032	0.2409	0.132835	27	37	29	64	1.61044	-0.610438	0.177247	-1.4482	0.682298
rna10800	529.167	139.833	Control	0.119457	-0.794182	-0.777557	0.392901	0.120203	0.0025577	0.016426	0.15571	0.0024	0.0849	0.0282686	10	33	11	10	0.275482	0.724518	0.0259063	-2.12713	0.320308
rna10801	654.5	197.5	Control	-0.00830686	-0.625741	-0.627402	0.746424	0.0439693	0.0014483	0.010549	0.137292	0.0513	0.3035	0.169028	13	13	51	42	0.823529	0.176471	0.664562	-1.60442	1
rna10803	1938.67	638.333	Control	-0.361372	-0.175411	-1.27411	0.375171	0.315105	0.000771034	0.0191804	0.0401991	0.019	0.3231	0.0588053	19	86	50	131	0.578837	0.421163	0.0851885	-1.56154	0.519396
rna10807	1118.83	354.167	Control	-0.230404	-0.7206	-0.0357478	-1.82723	0.318693	0.000677664	0.0192803	0.0351481	0.0158	0.2325	0.067957	12	52	21	56	0.615385	0.384615	0.317993	-1.2026	0.82493
rna10808	749	226	Control	0.521189	-0.388707	-0.649948	0.253078	0.290656	0.00484428	0.0293549	0.165024	0.0202	0.2216	0.0911552	35	32	11	32	3.18182	-2.18182	0.00613509	-1.04963	0.148999
rna10809	1378.67	379.333	Control	-0.410237	-0.179896	-1.11301	0.317937	0.148816	0.00327896	0.022941	0.14293	0.0395	0.2875	0.137391	34	41	60	78	1.07805	-0.0780488	0.885237	-0.524103	1
rna10810	1131.67	293.333	Control	-0.409917	-0.541657	-0.581024	0.223395	0.140624	0.00840261	0.032063	0.262065	0.04	0.2214	0.180668	81	40	44	30	1.38068	-0.380682	0.35613	-0.704213	0.857504
rna10811	389.833	123.167	Control	-0.465718	-0.456023	0.400031	0.247457	0.0669655	0.0066152	0.0194588	0.339958	0.0867	0.2078	0.417228	18	17	26	12	0.488688	0.511312	0.15797	-0.901819	0.655621
rna10812	1506.67	434.333	Control	0.00805075	0.104509	-0.371821	0.298035	0.247483	0.00392264	0.0128327	0.305676	0.028	0.1892	0.147992	51	26	53	58	2.10207	-1.10207	0.0167773	-0.861103	0.260349
rna10815	1521	459	Control	0.178175	-0.677923	-0.714834	0.428944	0.162353	0.00104719	0.00941296	0.111249	0.0108	0.1144	0.0944056	20	43	9	45	2.32558	-1.32558	0.0851457	-1.68689	0.519396
rna10817	2640.83	779.167	Control	0.521146	-1.48683	-0.183881	0.262273	0.45333	0.000495269	0.0183606	0.0269745	0.0021	0.1768	0.0118778	15	94	15	105	0.968085	0.0319149	1	-1.12073	1
rna10818	609.167	182.833	Control	-0.26702	-0.269893	-0.323726	0.331015	0.258413	0.00460602	0.0209903	0.219436	0.0292	0.1528	0.191099	23	18	19	27	1.81579	-0.815789	0.200536	-0.512602	0.710283
rna1082	420.5	119.5	Control	0.0448885	-0.904528	0.188318	-0.035165	0.603444	0.000701004	0.0158923	0.0441096	0.0097	0.1207	0.0803645	6	6	5	10	2	-1	0.451653	0.166631	0.921038
rna10820	914.167	246.833	Control	-0.0985718	-0.810567	-0.859156	0.352466	0.382678	0.0187239	0.0313412	0.597422	0.1125	0.1308	0.860092	69	24	79	16	0.582278	0.417722	0.155558	0.34307	0.65271
rna10821	904.667	256.333	Control	-0.0360975	0.331076	-1.69224	0.748673	0.679729	0.0159053	0.0460999	0.345017	0.0765	0.289	0.264706	86	51	55	30	0.925926	0.0740741	0.885724	-0.780539	1
rna10823	699.833	230.167	Control	0.278193	-0.618306	0.486853	0.501889	0.539608	0.00868718	0.0146043	0.594835	0.1225	0.4358	0.281092	29	14	86	59	1.4211	-0.421096	0.376804	-0.599365	0.874021
rna10824	656.167	201.833	Control	-0.0349437	-0.486702	-0.418202	0.286883	0.305321	0.00367459	0.023547	0.156054	0.1051	0.439	0.239408	16	14	67	54	0.863539	0.136461	0.835996	0.736746	1
rna10827	1034	316	Control	-0.119922	-0.772223	1.11777	0.422404	0.364977	0.00398821	0.0150809	0.264454	0.0482	0.1637	0.294441	27	19	47	36	1.08847	-0.0884658	0.854363	-0.797526	1
rna10829	3593.67	1026.33	Control	0.580396	-0.462491	-0.533897	0.245346	0.282277	0.00231348	0.0192891	0.119937	0.0199	0.2424	0.0820957	98	115	75	164	1.76835	-0.768348	0.00448715	-0.94584	0.124538
rna1083	617.667	165.333	Control	-0.458038	-1.46797	-0.35311	0.465957	-0.0262335	0.000485945	0.00933886	0.0520347	0.0087	0.0942	0.0923567	4	24	7	13	0.309524	0.690476	0.162202	-2.13817	0.661055
rna10830	1190.17	360.833	Control	0.311062	-0.91459	-1.35755	0.164974	0.286259	4.54e-05	0.0198515	0.00228509	0.0009	0.171	0.00526316	1	63	1	47	0.746032	0.253968	1	-1.46058	1
rna10831	440.833	168.167	Control	0.113062	-0.129082	-0.758725	0.441804	0.45913	0.00932136	0.0161499	0.577177	0.0775	0.4697	0.164999	23	9	35	39	2.84762	-1.84762	0.0213518	-0.960807	0.289917
rna10832	1093.5	337.5	Control	0.237818	-0.917339	0.607134	-0.0785192	0.403058	0.00455577	0.0193837	0.235031	0.0463	0.3244	0.142725	41	36	54	64	1.28395	-0.283951	0.460471	-1.16305	0.925376
rna10833	1370.5	393.5	Control	0.0489205	-0.696655	-0.0610655	0.37949	0.288889	0.00345279	0.0200155	0.172506	0.0334	0.2795	0.119499	29	38	46	82	1.36041	-0.360412	0.353854	-0.489589	0.855845
rna10834	1022.17	276.833	Male	0.332199	-0.516278	-0.576635	0.389255	0.273266	0.00646294	0.0151502	0.42659	0.0763	0.2902	0.262922	55	23	78	49	1.50223	-0.50223	0.228201	-1.01322	0.745735
rna10835	2090.33	606.667	Control	-0.183463	-0.323153	-0.385724	0.384158	0.263232	0.00256635	0.0153788	0.166875	0.0185	0.1938	0.0954592	31	63	36	88	1.20282	-0.202822	0.555809	-1.18994	0.965418
rna10836	901.833	262.167	Control	0.427822	-0.255923	-1.05262	0.343484	0.213508	0.000892108	0.0169371	0.0526717	0.0046	0.2355	0.0195329	9	36	5	50	2.5	-1.5	0.151308	-1.3519	0.645462
rna10837	883.167	244.833	Control	-0.202515	-0.485501	-0.683219	0.213051	0.259954	0.00074793	0.0171679	0.0435657	0.0217	0.1695	0.128024	15	27	21	31	0.820106	0.179894	0.674924	-1.3815	1
rna10838	922	248	Control	-0.548228	-1.12811	-0.0501349	0.310699	0.370465	0.00256913	0.0197901	0.129819	0.0205	0.1515	0.135314	22	24	18	26	1.32407	-0.324074	0.532002	0.0224494	0.953741
rna10839	514.5	172.5	Control	-0.10385	-1.31173	-1.27732	0.264732	0.0831567	0.000980171	0.0162821	0.0601993	0.002	0.125	0.016	6	29	1	16	3.31034	-2.31034	0.403857	-2.05217	0.893001
rna1084	3482.17	942.833	Control	-0.711804	-0.854817	-0.0929249	0.282233	0.258484	0.00306548	0.00935797	0.32758	0.0366	0.1989	0.184012	94	68	130	137	1.44129	-0.44129	0.0729174	-1.53912	0.491095
rna10840	887.5	264.5	Control	-0.0149234	-0.405348	-0.712565	0.0440141	0.221466	0.000753874	0.0146378	0.0515018	0.0083	0.1226	0.0676998	6	39	8	24	0.461538	0.538462	0.236598	-1.68884	0.755869
rna10841	4479.17	1310.83	RNAi	-0.365083	-0.314979	-0.580552	0.30327	0.288178	0.00373444	0.0167875	0.222453	0.0397	0.2243	0.176995	115	105	175	201	1.25796	-0.257959	0.202735	-0.703937	0.712549
rna10842	2651	724	Control	-0.593847	-0.438042	-0.727597	0.278956	0.39991	0.00143404	0.0227265	0.0630999	0.0104	0.2268	0.0458554	30	96	53	128	0.754717	0.245283	0.299518	-0.811979	0.812142
rna10844	447.833	128.167	Control	-0.236089	-0.868225	-0.7632	0.182551	0.116259	0.00668288	0.0185862	0.359561	0.0549	0.2894	0.189703	17	20	22	23	0.888636	0.111364	0.82711	-1.53711	1
rna10845	1358.17	393.833	Control	-0.306065	-1.48829	-1.00654	0.335104	0.293143	0.002062	0.0270819	0.0761394	0.0218	0.2202	0.0990009	23	45	31	58	0.956272	0.0437276	1	-0.238749	1
rna1085	1169	346	Control	0.0661869	0.693817	-0.203577	-0.0618151	0.0970081	0.00511248	0.0138453	0.369258	0.0161	0.1271	0.126672	43	26	17	37	3.181	-2.181	0.00308648	-0.712672	0.0984541
rna10855	394.667	115.333	Control	-0.375653	-0.426581	-0.27326	0.281105	0.224377	0.0015616	0.0144231	0.108271	0.0457	0.3149	0.145125	8	10	16	21	1.05	-0.05	1	-1.02189	1
rna10856	460.333	130.667	Control	-0.0244563	-0.258211	-0.390179	0.228028	0.126491	0.00362645	0.00830943	0.436426	0.0593	0.2522	0.235131	15	6	29	26	2.24138	-1.24138	0.195148	-0.942311	0.704658
rna10858	1253.33	375.667	Control	0.177201	-0.160785	-0.83667	0.263959	0.256174	0.00545313	0.02281	0.239067	0.0438	0.2608	0.167945	48	35	60	55	1.25714	-0.257143	0.471148	-0.471372	0.92764
rna1086	403.833	109.167	Control	-0.693564	-0.182799	-0.620144	-0.00778356	NA	0.000136508	0	NA	0.0025	0.0636	0.0393082	3	0	1	7	Inf	#NAME?	0.0666667	NA	0.473112
rna10860	2651	736	Control	0.00840064	-0.983061	-1.29751	0.24577	0.173985	0.00422318	0.0202517	0.208534	0.0441	0.2795	0.157782	106	84	137	126	1.13869	-0.138686	0.504522	-1.00581	0.944748
rna10861	281.333	87.6667	Control	-0.369024	-0.543971	-0.269598	0.402112	0.551693	0.00145865	0.00569501	0.256128	0.0138	0.305	0.0452459	6	5	11	16	1.74545	-0.745455	0.490966	-1.23447	0.936315
rna10862	1135.33	331.667	Control	0.432111	-0.494834	-0.0889226	0.366975	0.430227	0.00405268	0.0127043	0.319001	0.0935	0.3	0.311667	30	20	112	52	0.679279	0.320721	0.302072	-1.10464	0.813393
rna10863	234.167	74.8333	Control	0.20856	-0.196448	-1.4809	0.539201	0.2998	0.00200748	0.00846791	0.237069	0.0467	0.1283	0.363991	8	6	13	8	0.820513	0.179487	1	-1.45514	1
rna10864	701.5	198.5	Control	0.0250655	-0.448405	0.0917477	0.415043	0.434746	0.00155661	0.0161037	0.0966614	0.0254	0.2734	0.0929042	4	16	19	44	0.578947	0.421053	0.567112	-0.527658	0.969005
rna10865	1503.5	428.5	Control	-0.414202	-0.682497	-0.384746	0.505987	0.303431	0.000922735	0.0141911	0.0650221	0.0168	0.1829	0.0918535	15	47	33	55	0.531915	0.468085	0.109778	-1.52871	0.574056
rna10866	768.167	233.833	Control	-0.104415	-1.11307	0.18883	0.453409	0.470778	0.00270549	0.0181027	0.149452	0.0309	0.1945	0.158869	20	25	17	35	1.64706	-0.647059	0.295753	-0.890141	0.808497
rna10867	1831.67	511.333	Control	0.664647	0.0869205	0.131555	0.188401	0.279481	0.00151253	0.0165622	0.0913246	0.0148	0.2222	0.0666067	31	62	28	85	1.51786	-0.517857	0.215586	-1.54407	0.726731
rna10868	387.333	92.6667	Control	0.138526	-1.04971	-1.12652	NA	0.392917	0	0.0123889	0	0.0221	0.2414	0.0915493	1	8	10	18	0.225	0.775	0.229328	-0.934822	0.747236
rna10869	2322.17	659.833	Control	0.0388547	-0.622933	-0.453523	0.212137	0.290394	0.00528446	0.0176959	0.298626	0.0368	0.1878	0.195953	130	71	90	82	1.59124	-0.591236	0.0338853	-1.48653	0.351552
rna1087	246.667	62.3333	Control	-0.93741	-0.948908	-1.32033	0.227962	-0.0263023	0.000876962	0.00776053	0.113003	0.0082	0.0471	0.174098	4	9	2	2	0.444444	0.555556	0.584034	-1.93246	0.978437
rna10870	1903.83	538.167	Control	-0.769231	-1.43465	-0.899356	0.499426	0.452316	0.00455671	0.010068	0.452595	0.071	0.2255	0.314856	70	27	138	82	1.54053	-0.540526	0.123654	-0.560256	0.602073
rna10875	509.833	144.167	Control	-0.404677	0.167046	-0.69949	0.436468	0.401922	0.00377555	0.0266065	0.141903	0.0202	0.1934	0.104447	13	15	10	21	1.82	-0.82	0.296538	0.441492	0.809162
rna10877	899.667	255.333	Control	0.276348	-0.76522	-1.27882	0.463406	0.60409	0.00241507	0.0186765	0.129311	0.0242	0.2103	0.115074	14	19	36	38	0.777778	0.222222	0.675402	0.207562	1
rna10878	711.167	206.833	Control	-0.790135	-0.780702	-1.72762	0.594017	0.454802	0.000809599	0.0128931	0.0627934	0.0001	0.147	0.000680272	7	35	5	18	0.72	0.28	0.740515	-2.03314	1
rna10879	870.167	272.833	Control	0.74971	-1.04787	-1.13942	0.444118	0.266165	0.00160343	0.0192439	0.0833214	0.0177	0.2512	0.0704618	12	34	14	49	1.23529	-0.235294	0.655844	-1.04988	1
rna1088	1627	491	Control	0.552757	-0.611776	-0.508959	0.167203	0.282344	0.000614968	0.0114323	0.0537922	0.0044	0.1012	0.0434783	15	49	5	42	2.57143	-1.57143	0.132397	-1.43278	0.615728
rna10880	379.167	88.8333	Control	-0.19786	-0.477801	-0.650458	0.0922957	0.498286	0.00014289	0.00681156	0.0209776	0.003	0.2765	0.0108499	1	5	2	23	2.3	-1.3	0.48832	-0.903227	0.935047
rna10883	358.333	94.6667	Control	0.0475143	0.00425147	-1.05085	0.300661	0.265861	0.00453756	0.0125867	0.360504	0.0703	0.1632	0.43076	13	11	20	15	0.818182	0.181818	0.790305	-1.93689	1
rna10885	1218.83	377.167	Control	0.728264	0.373898	-1.13109	-0.0278719	0.155057	0.000355188	0.0176463	0.0201282	0.0067	0.1028	0.0651751	10	77	9	29	0.41847	0.58153	0.104562	-1.96669	0.560606
rna10886	5867	1741	RNAi	0.291992	-0.754112	-1.24073	0.316548	0.352486	0.00666152	0.0240697	0.27676	0.0742	0.2711	0.2737	286	165	435	259	1.02842	-0.0284222	0.850982	-0.506908	1
rna10887	1743.33	533.667	Control	0.0771529	-0.185378	-0.665673	0.189209	0.315254	0.00130103	0.0158878	0.0818889	0.0111	0.2365	0.0469345	22	63	26	84	1.12821	-0.128205	0.739827	-1.24125	1
rna1089	1306.67	373.333	Immune	0.135258	-0.543341	-0.157298	0.0282875	0.303253	0.00264872	0.0171333	0.154595	0.0216	0.141	0.153191	25	42	28	35	0.714286	0.285714	0.374185	-1.08208	0.873577
rna10892	804.167	200.833	Control	-0.439393	-0.148268	-0.789199	0.37258	0.226495	0.00889255	0.033508	0.265386	0.0329	0.2928	0.112363	25	26	25	36	1.38462	-0.384615	0.447724	-0.0028614	0.918337
rna10896	1413.33	374.667	Control	-0.331007	-0.120822	-0.160966	0.421581	0.168472	0.0236663	0.0118296	2.00059	0.1447	0.3083	0.469348	115	13	176	46	2.31206	-1.31206	0.0116001	-1.56026	0.214461
rna109	1126.33	298.667	Control	0.504801	-1.1759	-1.439	0.388344	0.330546	0.000352959	0.00877741	0.0402122	0.0133	0.132	0.100758	9	12	19	33	1.30263	-0.302632	0.790816	-0.328201	1
rna1090	541.5	169.5	Control	0.163801	-1.49604	-0.855312	0.450644	0.187341	0.000728539	0.00741227	0.0982882	0.0261	0.0893	0.292273	6	11	18	11	0.333333	0.666667	0.126436	-1.33282	0.60606
rna10901	936.333	278.667	Control	0.0120115	-1.08008	-1.31432	0.21525	0.226917	0.00623692	0.0345729	0.180399	0.0248	0.3056	0.0811518	47	37	23	51	2.6369	-1.6369	0.00560653	0.42659	0.140637
rna10902	94.3333	25.6667	Control	-0.581572	-1.07578	-1.01139	0.126173	-0.214299	0.00416015	0.012727	0.326875	0.179	0.162	1.10494	5	0	17	3	Inf	#NAME?	1	NA	1
rna10903	1147.67	358.333	Control	-0.0940076	0.258838	-1.13626	0.241081	0.158181	0.00133955	0.0263238	0.0508874	0.008	0.1943	0.0411734	16	78	10	45	0.923077	0.0769231	1	-1.57819	1
rna10904	2234.67	666.333	Control	0.392637	-0.23736	-0.133378	0.130462	0.194684	0.000726238	0.017716	0.0409932	0.0041	0.0913	0.0449069	28	125	13	41	0.681231	0.318769	0.321875	-1.97803	0.827921
rna10905	308.667	87.3333	Control	-0.0389527	-0.311512	-0.134723	0.355112	0.615008	0.00232087	0.0135337	0.171489	0.0001	0.0613	0.00163132	5	5	2	5	2.5	-1.5	0.622069	-0.548679	0.998088
rna10906	2548.67	742.333	Control	-0.445993	-0.273683	-0.888988	0.217084	0.299002	0.00122183	0.0239871	0.0509369	0.0135	0.2304	0.0585938	30	85	39	117	1.05882	-0.0588235	0.888159	-0.288453	1
rna10907	892.333	250.667	Control	-0.295123	0.0764482	-0.321187	0.37254	0.161798	0.00193112	0.0299497	0.0644787	0.008	0.1358	0.0589102	8	59	4	23	0.779661	0.220339	0.738105	-1.66371	1
rna10913	440	133	Control	0.0438066	0.23989	-0.406446	0.497757	0.504328	0.00138121	0.0224099	0.0616339	0.0307	0.3418	0.0898186	5	21	11	30	0.649351	0.350649	0.56525	-1.0798	0.968704
rna10914	703.333	202.667	Control	0.35927	-0.397939	0.12937	0.382795	0.333138	0.00364865	0.0227876	0.160116	0.0256	0.3766	0.0679766	19	24	26	47	1.43109	-0.43109	0.431189	-0.549339	0.906799
rna10915	1082.5	348.5	Control	0.311936	-0.694116	0.054528	0.297062	0.286983	0.00228791	0.0185398	0.123405	0.0188	0.1583	0.118762	24	38	17	38	1.41176	-0.411765	0.439549	-1.20589	0.913485
rna10917	226	77	Control	-0.181537	-0.492734	-0.722452	NA	-0.971516	0	0.00794585	0	0.0002	0.1687	0.00118554	0	4	6	22	0	1	0.566185	-0.495786	0.968931
rna10922	2382	732	Control	-0.199134	-0.31368	-0.124793	0.421074	0.319368	0.00321507	0.00997507	0.32231	0.0369	0.1826	0.202081	55	53	84	95	1.17363	-0.17363	0.543378	-1.11772	0.959124
rna10923	2512	656	Control	0.0248608	0.0965756	-0.485622	0.278137	0.226735	0.0077319	0.0257603	0.300148	0.0005	0.1656	0.00301932	143	130	21	62	3.13407	-2.13407	2.7e-05	-1.79303	0.00379634
rna10924	929.333	276.667	Control	0.417384	-0.198277	-0.600796	-0.0382734	0.00960062	0.00730905	0.0298541	0.244826	0.0633	0.3372	0.187722	57	36	62	43	1.05959	-0.0595878	0.884511	-0.461133	1
rna10925	520.5	154.5	Control	-0.410621	-0.766581	-0.305368	0.179203	0.266794	0.00299482	0.0222247	0.134752	0.0822	0.3101	0.265076	22	19	47	28	0.68981	0.31019	0.429283	-1.00869	0.905808
rna10927	358.5	100.5	Control	-0.727504	-0.2224	-1.3333	0.146469	0.206686	0.000948889	0.00496119	0.191262	0.076	0.2768	0.274566	5	6	27	21	0.648148	0.351852	0.738606	-1.52235	1
rna10931	1751.67	495.333	Control	0.1792	-0.154227	-0.583688	0.254586	0.196588	0.00193195	0.0116612	0.165673	0.0139	0.2811	0.0494486	30	47	25	100	2.55319	-1.55319	0.0053584	-1.64043	0.137364
rna10933	722.333	210.667	Control	0.294928	0.100658	-0.98065	-0.0273609	0.144354	7.47e-05	0.0153407	0.0048699	0.0028	0.2053	0.0136386	1	34	2	31	0.455882	0.544118	0.608209	-1.88059	0.99244
rna10934	798.667	221.333	Control	0.178479	-0.530548	-0.322944	0.407902	0.286188	0.00314888	0.0119503	0.263497	0.0263	0.2907	0.0904713	31	22	24	43	2.52462	-1.52462	0.0167421	-1.33789	0.260349
rna10936	609	189	Control	-0.308897	-0.89665	-0.66722	0.0783296	0.13379	0.00410592	0.0134395	0.305512	0.0665	0.2794	0.23801	19	10	35	37	2.00857	-1.00857	0.18543	-1.19249	0.693702
rna10937	531.667	182.333	Control	0.918782	-0.261726	-1.1211	0.415518	0.383607	0.0205489	0.0183916	1.1173	0.114	0.3357	0.339589	44	11	60	34	2.31818	-1.31818	0.0424579	-0.413365	0.389447
rna10938	1469.67	408.333	Control	-0.502337	-0.396593	0.159111	-0.168726	0.307037	0.000548727	0.0178875	0.0306765	0.0072	0.1452	0.0495868	12	48	14	41	0.732143	0.267857	0.511272	-1.21216	0.946053
rna10939	712.333	238.667	Control	0.242452	-0.48084	-1.21309	0.307312	0.360258	0.00150614	0.0149236	0.100923	0.019	0.2744	0.069242	9	35	19	43	0.581955	0.418045	0.271111	-1.65405	0.787039
rna10940	922.5	283.5	Control	-0.127368	-0.46137	-0.640406	0.784222	0.207443	0.000418216	0.0246802	0.0169454	0.0067	0.1363	0.0491563	5	40	6	28	0.583333	0.416667	0.516329	-1.04253	0.947818
rna10944	1291.83	394.167	Control	-0.214176	-0.222946	-0.75146	-0.981076	0.302489	0.000147241	0.0125193	0.0117611	0.0068	0.1933	0.0351785	6	32	10	59	1.10625	-0.10625	1	-1.16138	1
rna10945	603.333	158.667	Control	0.0792195	0.120804	-0.659922	0.252292	0.235774	0.0143095	0.022038	0.64931	0.0752	0.5131	0.14656	39	12	35	50	4.52381	-3.52381	8.73e-05	-0.485058	0.00959559
rna10947	1138.17	307.833	Control	0.355222	-1.17655	0.131475	0.333249	0.358409	0.00508045	0.0238793	0.212756	0.0324	0.3518	0.0920978	27	36	37	75	1.52027	-0.52027	0.252319	-0.310912	0.771911
rna1095	1572.67	485.333	Control	-0.348895	-0.612115	0.213384	-0.151902	0.0168868	0.00285573	0.0220579	0.129465	0.0078	0.2826	0.0276008	60	72	17	84	4.15625	-3.15625	4.39e-06	-1.71627	0.00114418
rna10954	541.167	151.833	Control	-0.148485	-0.521703	-0.221797	0.305839	0.30156	0.00163014	0.00597671	0.272748	0.0161	0.1586	0.101513	8	9	12	17	1.25926	-0.259259	0.764664	-1.3346	1
rna10955	852.167	215.833	Control	0.908436	-0.66463	-1.29861	0.339203	0.341265	0.00207174	0.00488482	0.424118	0.0429	0.291	0.147423	12	10	39	48	1.47692	-0.476923	0.477571	-1.33929	0.93127
rna10956	2087.33	648.667	Control	-0.400281	-0.247944	-0.185072	0.0545278	0.149199	0.000535024	0.0132747	0.0403042	0.0054	0.1314	0.0410959	16	78	12	71	1.21368	-0.213675	0.684197	-1.66382	1
rna10957	977.667	294.333	Control	-0.210439	0.148935	-0.167424	-0.738786	0.148408	0.00112075	0.0149675	0.0748793	0.0083	0.0981	0.0846075	22	40	9	30	1.83333	-0.833333	0.267909	-1.6038	0.785941
rna10958	1564.33	448.667	Control	-0.362352	-1.13886	-0.982257	-0.0116509	0.257078	5.2e-05	0.0156135	0.00333068	0.006	0.148	0.0405405	3	60	10	52	0.26	0.74	0.0440637	-1.47429	0.397354
rna1096	509.667	141.333	Control	0.108927	-0.522006	0.00627422	0.0877343	0.269709	0.00268881	0.0248989	0.107989	0.0329	0.1878	0.175186	8	11	17	19	0.812834	0.187166	0.781232	1.0127	1
rna10960	523.667	157.333	Control	-0.580151	-0.578983	-0.496746	-0.0256864	0.13587	0.000258911	0.0207534	0.0124756	0.0039	0.1254	0.0311005	4	44	3	10	0.30303	0.69697	0.159425	-2.11115	0.657762
rna10961	1121.5	324.5	Control	-0.0876809	-1.25375	-1.92109	0.0969946	0.203589	0.00217369	0.00695675	0.312458	0.0188	0.1256	0.149682	17	17	17	37	2.17647	-1.17647	0.115473	-1.10906	0.587021
rna10962	983.833	279.167	Control	-0.283996	-0.240585	-0.552304	0.1578	0.121313	0.00231841	0.0181537	0.12771	0.0243	0.1946	0.124872	13	41	20	43	0.681707	0.318293	0.413205	-1.36239	0.89789
rna10963	6035.5	1686.5	Control	-0.379016	0.338923	-1.04712	0.290642	0.267857	0.00387304	0.019723	0.196372	0.0306	0.2097	0.145923	208	174	180	237	1.57395	-0.573946	0.00180621	-0.846904	0.0714362
rna10964	180.667	53.3333	Male	-0.345174	-0.936886	0.00186912	0.234317	0.384267	0.00901748	0.0178915	0.50401	0.0899	0.2052	0.438109	6	3	12	9	1.5	-0.5	0.703564	-0.39931	1
rna10966	634.333	148.667	Control	0.220547	-0.444097	-1.45596	0.383704	0.242926	0.00267875	0.0217042	0.123421	0.0367	0.268	0.13694	24	14	23	30	2.24026	-1.24026	0.0859369	-0.887886	0.520591
rna10967	386.167	114.833	Control	-0.214065	-1.4131	-1.37333	0.259321	0.254819	0.00766926	0.0170731	0.449201	0.0331	0.2118	0.15628	26	13	15	11	1.46667	-0.466667	0.600678	-1.21982	0.99
rna10968	492.5	140.5	Control	-0.463042	-1.05634	-1.46505	0.175439	0.213942	0.00475337	0.0254581	0.186713	0.0165	0.2235	0.0738255	33	22	14	20	2.01299	-1.01299	0.129451	-1.09755	0.610961
rna1097	875.333	228.667	Control	-0.0362258	-0.389511	-0.776837	-0.0190079	0.0848093	0.00283125	0.00475188	0.595818	0.0137	0.2349	0.0583227	15	15	12	45	3.75	-2.75	0.00764452	-1.83685	0.170168
rna10970	604.167	169.833	Control	-0.542926	-0.637867	-0.613174	0.160344	0.229686	0.00318273	0.0166509	0.191145	0.0658	0.1683	0.390969	17	18	35	18	0.485714	0.514286	0.124009	-1.51782	0.602073
rna10974	473.5	135.5	Control	-0.248869	-0.458324	-0.543673	NA	-0.00223487	0	0.0155088	0	0.0001	0.0814	0.0012285	0	38	0	5	NA	NA	1	-2.29449	1
rna10975	488.333	123.667	Control	-0.611524	0.124932	-0.517767	-0.647959	-0.0459466	0.000278704	0.0117881	0.0236427	0.018	0.2829	0.0636267	4	9	13	23	0.786325	0.213675	1	-0.590241	1
rna10976	1228.5	364.5	Control	-0.456332	-0.622972	-0.306168	0.140254	0.238152	0.0016577	0.015575	0.106434	0.0197	0.1762	0.111805	13	30	22	49	0.965152	0.0348485	1	-0.321415	1
rna10979	1126	332	Control	-0.205441	-0.157371	-0.0118	0.500182	0.361874	0.0130473	0.0100163	1.3026	0.1706	0.271	0.62952	124	25	162	36	1.10222	-0.102222	0.776977	-1.84078	1
rna10980	1242.83	344.167	Control	-0.23659	-0.183318	-0.744249	0.30141	0.399534	0.0172311	0.0309131	0.557404	0.0896	0.2789	0.321262	97	45	87	46	1.13972	-0.139719	0.700596	-0.54503	1
rna10985	1223	331	Control	0.066143	-0.184697	-0.329449	0.0583037	-0.201665	0.00629504	0.0213664	0.294624	0.1844	0.409	0.450856	49	23	224	69	0.642857	0.357143	0.130102	-0.200266	0.610961
rna10987	1093.67	298.333	Control	0.0864402	-0.587914	-0.345825	0.156056	0.31378	0.0166161	0.0195337	0.850638	0.1263	0.3161	0.399557	116	32	124	44	1.2752	-0.275202	0.428575	-1.21468	0.904911
rna1099	1147	362	Control	0.154583	-0.292795	-0.398005	0.388512	0.198836	0.00114843	0.0145677	0.0788338	0.0228	0.1941	0.117465	10	27	29	50	0.63857	0.36143	0.399635	-0.884984	0.890245
rna10990	157.833	43.1667	Control	-0.855387	-0.553085	-0.480677	0.137842	0.427764	0.0117316	0.0215231	0.545071	0.1076	0.2667	0.40345	12	2	12	6	3	-2	0.41228	-0.550165	0.897477
rna10991	538.667	163.333	Control	-0.15776	-1.27476	-0.599031	0.130418	0.229719	0.000151048	0.00718517	0.0210222	0.007	0.0724	0.0966851	3	9	4	6	0.5	0.5	0.651703	-1.05129	1
rna10992	502.5	142.5	Control	0.212144	-0.944691	-0.473085	0.0308374	0.184893	0.000900586	0.0122752	0.0733666	0.0109	0.1124	0.0969751	3	21	6	12	0.285714	0.714286	0.139051	-1.81095	0.629438
rna10993	485.667	135.333	Control	-0.113237	-0.900711	-0.235196	0.128061	0.185394	0.00477708	0.0248866	0.191954	0.024	0.2435	0.0985626	15	12	24	22	1.14583	-0.145833	0.812369	0.210081	1
rna10994	914.333	249.667	Control	-0.262246	-1.33389	-0.406615	0.19572	0.0275058	0.00329311	0.0074948	0.439385	0.0158	0.2205	0.0716553	11	14	14	46	2.58163	-1.58163	0.0704627	-1.05707	0.485129
rna10995	968.833	273.167	Control	-0.131479	-0.0430932	-0.536648	0.121145	0.135288	0.000221292	0.0137969	0.0160392	0.0086	0.1772	0.0485327	6	29	12	39	0.672414	0.327586	0.593008	-1.25259	0.984293
rna10996	1390.5	388.5	Control	0.0430693	-0.16218	-1.17146	-0.265211	-0.161568	0.00611677	0.0132479	0.461718	0.0515	0.1955	0.263427	52	22	62	47	1.75733	-0.757331	0.0876633	-0.876205	0.526832
rna10997	536.833	153.167	Control	-0.0240161	-0.800467	-0.916165	0.281069	0.189958	0.00562662	0.0232409	0.242099	0.0546	0.2299	0.237495	25	11	24	23	2.00379	-1.00379	0.173134	-0.20465	0.676704
rna10999	632.667	177.333	Control	-0.789802	-0.583379	-0.479108	-0.169747	0.166436	0.00159639	0.0142437	0.112077	0.0518	0.2318	0.223469	15	10	47	23	0.734043	0.265957	0.625675	0.373689	0.99992
rna110	2036.33	609.667	Control	-0.212374	-0.508291	-0.261553	0.172033	0.259838	0.000410531	0.00986009	0.0416356	0.0117	0.1415	0.0826855	9	39	24	71	0.682692	0.317308	0.410555	-0.805721	0.89571
rna1100	791	229	Control	0.408464	-0.457937	0.486133	0.198362	0.299889	0.00254895	0.0177768	0.143386	0.0121	0.208	0.0581731	15	16	7	39	5.22321	-4.22321	0.00217544	-0.583044	0.0783568
rna11000	175.667	61.3333	Control	-0.318197	-0.967661	-0.536048	-0.0870499	0.0830313	0.00258735	0.00753402	0.343422	0.0425	0.2055	0.206813	7	4	10	10	1.75	-0.75	0.707381	-1.6163	1
rna11001	734.833	225.167	Immune	0.401984	-0.757135	-0.487945	-0.000753047	0.00581495	0.00804865	0.0260602	0.308849	0.0977	0.4271	0.228752	60	34	69	49	1.21142	-0.211424	0.569865	-1.34661	0.970528
rna11002	734.5	231.5	Control	0.247513	-0.438889	-0.466944	0.158424	0.226158	0.00215096	0.0173011	0.124325	0.0185	0.2197	0.0842057	9	25	14	34	0.874286	0.125714	1	-0.600177	1
rna11004	1303.67	340.333	Control	0.716981	-0.260025	-0.931283	0.0432035	0.0737396	0.000890361	0.0144743	0.0615133	0.0057	0.107	0.053271	18	43	9	29	1.34884	-0.348837	0.644334	-1.72024	1
rna11006	483.833	134.167	Control	0.140392	-1.44271	-1.29692	0.13612	0.150547	0.00146098	0.0178481	0.0818566	0.0105	0.0898	0.116927	7	17	4	8	0.823529	0.176471	1	-1.27909	1
rna11007	173.167	48.8333	Control	-0.0214548	-0.51969	-0.898884	0.175579	0.433388	0.00622691	0.0154321	0.403504	0	0	NA	8	2	46	8	0.622222	0.377778	0.629047	-0.104946	1
rna11009	765.333	209.667	Control	-0.4316	-0.576553	-0.445174	-0.482451	-0.415231	0.0199104	0.0310436	0.64137	0.1707	0.2637	0.647327	96	22	100	17	0.687727	0.312273	0.297965	-0.572694	0.811016
rna1101	858.333	230.667	Control	0.433841	-0.907452	-0.626004	0.43313	0.430227	0.00713104	0.0480788	0.14832	0.0293	0.2279	0.128565	22	34	20	30	0.970588	0.0294118	1	0.982701	1
rna11014	574.5	145.5	Control	0.745597	-0.431097	-1.29963	0.707608	0.715406	0.0455679	0.0477156	0.95499	0.1719	0.2802	0.61349	117	14	41	10	2.01465	-1.01465	0.143602	-0.801027	0.635286
rna11017	1104	291	Control	-0.0103662	-0.627419	-0.990691	0.202442	0.114063	0.015532	0.0240888	0.644783	0.1181	0.1696	0.696344	104	27	90	19	0.813169	0.186831	0.621931	-1.0345	0.998088
rna11019	1160.17	330.833	Control	0.105962	-0.371786	-0.326788	0.0258222	0.0901887	0.00103317	0.0116701	0.0885312	0.0219	0.1654	0.132406	25	31	29	42	1.16796	-0.167964	0.719506	-1.41006	1
rna11021	1350.67	371.333	Control	-0.116569	-0.340873	-0.743187	0.0184407	0.320816	0.00216522	0.0208448	0.103873	0.0462	0.3468	0.133218	35	47	89	88	0.736314	0.263686	0.285793	-1.00162	0.797493
rna11022	283.167	94.8333	Control	-0.676097	-0.327372	-0.572845	0.265854	0.397638	0.00572263	0.0423971	0.134977	0.0928	0.3679	0.252242	17	11	30	15	0.772727	0.227273	0.624235	-0.175227	0.999511
rna11023	371.167	102.833	Control	-0.216115	-0.428721	-0.458231	0.36469	0.492942	0.00897274	0.0154087	0.582318	0.1526	0.3662	0.416712	21	3	61	23	2.63934	-1.63934	0.178814	0.895107	0.684878
rna11024	1395.5	377.5	Control	-0.0192807	-0.260182	-0.536673	0.250359	0.0685705	0.000873888	0.00744246	0.117419	0.0089	0.1583	0.0562224	10	33	12	52	1.31313	-0.313131	0.629596	-1.8451	1
rna11025	859.167	241.833	Control	-0.337767	-0.824066	-0.451416	0.0360217	0.219091	0.00130705	0.0201899	0.0647382	0.0059	0.1147	0.0514385	4	41	4	16	0.390244	0.609756	0.237633	-1.3372	0.756549
rna11026	654.833	185.167	Control	0.319339	-0.732959	-0.887465	-0.333753	-0.295161	0.000783239	0.00624168	0.125485	0.0186	0.0793	0.234552	7	15	22	25	0.530303	0.469697	0.300107	-1.78622	0.812501
rna11027	3002.17	807.833	Control	-0.116781	-0.896521	-1.00241	-0.059547	0.028175	0.0378252	0.0545033	0.693999	0.0936	0.1801	0.519711	592	147	189	43	0.91645	0.0835504	0.704602	-0.671523	1
rna11028	2949.83	800.167	Control	-0.633371	-0.39114	-0.285524	0.0344797	0.0632833	0.0505494	0.063046	0.801786	0.1177	0.2073	0.567776	699	123	210	43	1.15249	-0.152488	0.486866	-0.57536	0.934048
rna11029	380.667	117.333	Control	-0.375866	-0.142396	-0.255943	-1.36198	-0.442484	0.000283864	0.0228461	0.012425	0	0.0437	0	3	27	3	5	0.185185	0.814815	0.0940051	-1.78762	0.541822
rna1103	2072	622	Control	-0.364404	-0.444365	-1.09949	0.346709	0.368716	0.0012576	0.0191434	0.0656939	0.0108	0.2304	0.046875	21	75	24	100	1.16667	-0.166667	0.736515	-1.07822	1
rna11030	1498.33	421.667	Control	0.1842	-0.0003448	-0.298402	0.180672	0.1881	0.0016066	0.016432	0.0977729	0.0151	0.2171	0.0695532	36	44	25	58	1.89818	-0.898182	0.0540324	-1.16302	0.436425
rna11032	921	270	Control	-0.124617	0.0262655	-0.115255	0.297854	0.0451202	0.00184703	0.00984772	0.187559	0.042	0.1905	0.220472	21	17	39	41	1.29864	-0.298643	0.557954	-1.76737	0.966317
rna11033	1173	351	RNAi	-0.141449	0.136809	-0.74268	-3.49356	0.202313	4.68e-05	0.0206265	0.00226711	0.0036	0.2637	0.0136519	1	53	9	64	0.134172	0.865828	0.0430857	-1.13409	0.392367
rna11034	486.833	122.167	Control	-0.609731	-0.432264	-0.796652	-0.0240182	0.172831	0.000167159	0.0153861	0.0108643	0.0001	0.1261	0.000793021	2	23	0	10	Inf	#NAME?	1	-1.75949	1
rna11035	605.333	192.667	Control	0.477176	0.187654	-0.516028	0.177892	0.187569	8.92e-05	0.0186609	0.00478167	0.0002	0.2294	0.00087184	2	42	2	27	0.642857	0.357143	1	-2.0451	1
rna11036	395	106	Control	-0.143739	0.293577	-0.38296	0.224294	0.338851	0.00143966	0.0122916	0.117125	0.0161	0.2054	0.0783836	9	11	6	17	2.31818	-1.31818	0.219287	-1.51119	0.732741
rna11037	915.333	269.667	Control	-0.413445	-0.286087	0.76936	-0.0559954	0.216644	0.00154511	0.0265043	0.0582964	0.0332	0.1983	0.167423	20	34	32	33	0.606618	0.393382	0.198693	-0.487034	0.708374
rna11039	1306.33	334.667	Control	-0.227798	0.177264	-0.254553	0.417639	0.420488	0.0432666	0.0389972	1.10948	0.1829	0.2087	0.876378	206	37	112	17	0.845077	0.154923	0.645167	-0.0293104	1
rna11041	263.667	66.3333	Control	-0.308516	-0.245798	-0.252656	0.246697	0.175459	0.00644273	0.0189491	0.340002	0.1642	0.3757	0.437051	15	3	40	12	1.5	-0.5	0.743811	0.216184	1
rna11042	639.5	176.5	Control	0.189306	-0.258732	0.0268672	0.142511	0.229434	0.0209682	0.0243027	0.862794	0.226	0.5666	0.39887	65	17	111	37	1.24652	-0.246524	0.624776	-1.20017	0.999551
rna11043	1047	294	Control	-0.36387	-0.147774	-0.117143	0.376441	0.455641	0.0213209	0.045539	0.468189	0.1586	0.4514	0.351351	104	35	148	43	0.819048	0.180952	0.50923	0.24955	0.945304
rna11044	715.5	202.5	Control	-0.0091727	0.298713	-0.204547	-0.197384	0.288018	0.00275417	0.00771363	0.357052	0.0354	0.2537	0.139535	10	15	24	36	1	0	1	-1.62649	1
rna11045	1032.5	287.5	Control	-0.679589	-0.922405	-0.401605	0.127568	0.138414	0.00674566	0.0334208	0.20184	0.1554	0.4836	0.32134	64	52	156	43	0.33925	0.66075	2.32e-05	-1.13501	0.00349176
rna11046	1143.17	347.833	Control	-0.147122	-0.161199	-0.925993	0.204499	0.147948	0.00241581	0.0248261	0.0973096	0.077	0.3761	0.204733	33	34	98	73	0.722989	0.277011	0.310774	-0.629311	0.820184
rna1105	987.833	260.167	Control	-0.0892924	-0.443417	-1.06627	0.0666572	0.323113	0.00121629	0.00978102	0.124352	0.0281	0.2662	0.10556	9	14	33	51	0.993506	0.00649351	1	-0.511751	1
rna11050	497.833	141.167	Control	-0.430335	-0.0620573	0.226416	0.157941	0.256475	0.00485386	0.00930142	0.521841	0.0336	0.1592	0.211055	17	8	16	17	2.25781	-1.25781	0.183493	-0.904156	0.691885
rna11052	355	104	Control	0.0115847	-0.299886	-0.362869	-0.158902	0.129613	0.00130762	0.0144745	0.0903395	0.0215	0.1354	0.158789	4	7	11	11	0.571429	0.428571	0.711953	-1.10776	1
rna11056	1008.67	275.333	Control	-0.355154	0.0589986	-0.912728	-0.0491193	0.00279004	0.0251475	0.031393	0.801055	0.0938	0.3314	0.283042	130	39	79	34	1.41253	-0.412528	0.215002	-1.44191	0.725911
rna11057	690	186	Control	0.76717	-0.697098	0.107455	0.0325238	-0.00881749	0.0073757	0.0220821	0.334012	0.0548	0.2682	0.204325	44	17	31	30	2.47059	-1.47059	0.0243361	-0.640679	0.310695
rna11058	597.833	170.167	Immune	0.194276	-1.03741	-0.475448	-0.0303589	0.11365	0.00251803	0.0202007	0.124651	0.0302	0.1683	0.179441	19	20	18	19	1.00278	-0.00277778	1	-1.08064	1
rna11059	748.5	208.5	Control	-0.432189	-0.679776	-1.04109	0.0656188	0.0863554	0.00135162	0.0110452	0.122372	0.0179	0.1567	0.114231	10	19	12	25	1.09649	-0.0964912	1	-1.44328	1
rna1106	1461.33	422.667	Control	-1.29737	-0.672545	-0.426305	0.299428	0.304454	0.00282969	0.00911982	0.310279	0.0451	0.2174	0.207452	37	23	98	79	1.29681	-0.296806	0.451704	-0.908018	0.921038
rna11062	675.833	188.167	Control	-0.219394	-0.766346	-1.0966	0.0279955	0.0582292	0.0343444	0.0620397	0.553587	0.0663	0.1505	0.440532	122	33	17	12	2.56684	-1.56684	0.0335008	-0.484974	0.349941
rna11063	758.5	207.5	Control	-0.638654	-0.235711	-1.25364	-0.359684	-0.0770818	0.0194497	0.0397453	0.48936	0.1873	0.4263	0.439362	145	22	146	23	0.986968	0.0130324	1	-1.88585	1
rna11069	937.667	274.333	Control	-0.335892	0.028138	-0.944294	0.202271	-0.362242	0.00558863	0.0127317	0.438954	0.0406	0.1813	0.223938	22	16	25	40	2.2	-1.2	0.0670098	-0.841063	0.473276
rna1107	2040.83	578.167	Control	-0.260704	-0.286793	-1.2456	0.309468	0.221913	0.00177351	0.00830143	0.213638	0.0229	0.1738	0.131761	34	50	46	77	1.13826	-0.138261	0.665575	-2.04787	1
rna11070	1180.17	328.833	Control	0.095367	0.0158722	-0.573426	-0.196409	-0.176127	0.00443549	0.0120392	0.36842	0.0353	0.2311	0.152748	39	25	46	48	1.62783	-0.627826	0.14722	-1.54715	0.640029
rna11076	585.833	185.167	Control	0.330015	0.785613	-1.33548	0.315945	0.197428	0.000964248	0.0126686	0.076113	0.0039	0.0726	0.053719	13	21	5	12	1.48571	-0.485714	0.756767	-1.78314	1
rna11078	219.5	56.5	Control	0.732499	-0.920792	-0.926895	NA	0.492797	0	0.0171146	0	0.0001	0.0731	0.00136799	0	5	8	2	0	1	0.00699301	-0.135871	0.160016
rna11079	1211	328	Control	-0.38352	0.00354779	-0.238285	-1.35968	0.377191	0.000544311	0.0172146	0.0316191	0.001	0.1582	0.00632111	3	36	4	34	0.708333	0.291667	0.711466	-0.954387	1
rna1108	1386.33	395.667	Control	-0.30132	-0.205624	-0.318806	0.291961	0.192469	0.00137683	0.00503586	0.273405	0.0139	0.1312	0.105945	16	17	20	42	1.97647	-0.976471	0.128319	-1.70962	0.609498
rna11081	434	139	Control	0.233699	-1.15821	-0.142771	0.0151701	0.307688	0.00192265	0.00875394	0.219633	0.0515	0.2672	0.19274	8	14	28	18	0.367347	0.632653	0.0726452	-1.74967	0.491095
rna11086	856.167	241.833	Control	0.00167541	-0.0974133	0.230114	0.175541	0.403269	0.000888467	0.0114734	0.0774371	0.0439	0.1016	0.432087	10	27	27	16	0.219479	0.780521	0.00172815	-1.82618	0.069165
rna11087	791.833	249.167	Control	-0.694424	-0.878111	0.116062	0.197063	0.357468	0.00055785	0.00708278	0.0787614	0.0167	0.1556	0.107326	8	15	22	31	0.751515	0.248485	0.61963	-1.28277	0.997208
rna11089	1024.5	316.5	Control	-0.460129	-0.228889	-0.288878	0.270493	0.320148	0.000483121	0.0151068	0.0319803	0.0079	0.1766	0.0447339	6	32	10	39	0.73125	0.26875	0.781109	-0.956999	1
rna1109	1473.83	446.167	Control	-0.939817	-0.209814	0.205757	0.354315	0.276511	0.00145797	0.0110541	0.131895	0.0154	0.123	0.125203	20	30	22	41	1.24242	-0.242424	0.695475	-1.42819	1
rna11094	1278.83	368.167	Control	-0.442716	-1.00702	-0.676895	-0.869837	0.243664	6.33e-05	0.0211925	0.00298565	0.0018	0.1511	0.0119126	2	91	10	31	0.0681319	0.931868	0.000120994	-2.14088	0.0120836
rna11097	655	206	Control	-0.6023	-0.161307	-0.437748	0.385735	0.526329	0.0307227	0.0804335	0.381964	0.1305	0.5497	0.237402	78	27	82	36	1.26829	-0.268293	0.458843	1.97845	0.924688
rna111	3236.67	1008.33	Control	0.0643718	-0.8351	-0.180566	0.307465	0.225101	0.00083568	0.00876957	0.0952931	0.0158	0.1983	0.0796773	17	66	54	164	0.782267	0.217733	0.543547	-1.1923	0.95918
rna11100	2350.67	712.333	Control	0.760048	0.0767009	-0.68265	0.480671	0.350662	0.000638817	0.00146579	0.435818	0.0332	0.2155	0.15406	14	14	79	127	1.60759	-0.607595	0.303536	-2.00874	0.814906
rna1111	735.333	212.667	Control	0.159546	0.374486	-0.219932	0.346479	0.284351	0.00141066	0.00922997	0.152834	0.0169	0.2158	0.0783133	11	17	16	35	1.41544	-0.415441	0.62051	-1.60439	0.997558
rna11110	879.167	245.833	Control	0.275112	-0.375041	-1.1431	NA	0.465431	0	0.00680468	0	0.0074	0.1412	0.0524079	0	11	6	31	0	1	0.31326	-1.20501	0.821867
rna11113	1530.83	413.167	Control	-0.360285	-0.950166	-0.734632	0.338141	0.27815	0.0054865	0.0135881	0.403772	0.0377	0.2108	0.178843	56	32	58	57	1.71983	-0.719828	0.0651388	-1.30768	0.470065
rna11114	1378.83	394.167	Control	0.147938	-0.64292	-0.842963	0.22149	0.361904	0.00207099	0.0172051	0.120371	0.0278	0.3016	0.0921751	26	31	41	88	1.7439	-0.743902	0.100072	-0.383919	0.553052
rna11117	765.333	215.667	Control	-0.172852	-0.398689	-0.377498	NA	0.23231	0	0.0124196	0	0.0014	0.1568	0.00892857	0	25	1	21	0	1	0.468085	-1.47879	0.927319
rna11119	932.667	300.333	Control	-0.17476	0.114011	-0.288115	0.478542	0.381592	0.00149594	0.0211232	0.0708199	0.0072	0.2261	0.0318443	7	40	5	52	1.82	-0.82	0.36947	-0.905587	0.869699
rna1112	1134.83	380.167	Control	-0.389242	0.350015	-0.89558	0.436742	0.339726	0.000999669	0.025334	0.0394596	0.0036	0.1302	0.0276498	9	75	4	35	1.05	-0.05	1	-1.55842	1
rna11126	391.167	115.833	Control	-0.750011	-0.958472	-1.05114	0.2159	0.0752626	0.00326367	0.00526309	0.620105	0.0245	0.1122	0.21836	11	8	22	10	0.625	0.375	0.547416	-1.59648	0.960777
rna11127	947.167	279.833	Control	-0.337546	-1.12971	-1.02648	0.559669	0.452337	0.00279782	0.0164853	0.169716	0.0256	0.3163	0.0809358	19	19	27	66	2.44444	-1.44444	0.0274373	0.222146	0.327075
rna11128	142	38	Control	0.187707	-0.467321	-0.330964	-0.384785	0.415602	0.00255184	0.0204153	0.124997	0	0	NA	10	5	1	0	0	1	1	-1.57737	1
rna1113	1671.33	488.667	Control	0.236559	0.43904	-0.996484	0.294921	0.180552	0.000527175	0.0131983	0.0399426	0.0092	0.1802	0.0510544	9	54	24	66	0.425121	0.574879	0.0657124	-1.59418	0.470445
rna11130	784	236	Control	0.000618123	-1.26283	-0.794867	0.18259	0.325785	0.000563286	0.00402046	0.140105	0.0104	0.1353	0.0768662	7	7	9	29	3.22222	-2.22222	0.0939257	-1.69733	0.541657
rna11131	983.167	306.833	Control	-0.950806	-0.387624	-0.439895	0.383187	0.426366	0.000545585	0.00685128	0.0796326	0.0144	0.2657	0.0541965	6	17	18	66	1.29412	-0.294118	0.778146	-1.20017	1
rna11132	1455.33	428.667	Control	-0.953137	-0.675269	-0.964804	-0.0639933	-0.0265103	0.000627554	0.00175828	0.356914	0.0391	0.1629	0.240025	12	15	59	60	0.813559	0.186441	0.67427	-2.15846	1
rna11140	242.5	78.5	Control	-0.857159	0.481629	-0.718412	0.11434	-0.300399	0.00364842	0.00734019	0.497047	0.0983	0.3041	0.323249	7	6	29	12	0.482759	0.517241	0.318912	-1.61148	0.82496
rna11141	128	34	Control	0.107794	-0.857341	-0.0482452	0.389325	0.525225	0.00727358	0.00394929	1.84175	0.0934	0.0446	2.09417	6	1	13	2	0.615385	0.384615	1	-0.904012	1
rna11142	926.333	243.667	Control	0.173369	-0.0876599	-0.0841624	0.312636	0.371777	0.0023086	0.0191542	0.120527	0.0126	0.2401	0.0524781	19	29	12	40	2.18391	-1.18391	0.0867825	-1.11597	0.52275
rna11145	999.5	290.5	Control	-0.620989	-0.805231	-0.281601	0.201208	0.128081	0.000312868	0.0225392	0.0138811	0.001	0.1512	0.00661376	2	67	0	29	Inf	#NAME?	1	-1.73915	1
rna11146	558.833	173.167	Control	-0.292439	-0.509676	-0.274516	-0.746463	0.345341	0.00090092	0.0144961	0.0621493	0.015	0.2512	0.0597134	9	21	11	30	1.16883	-0.168831	0.794868	-1.36488	1
rna11148	521.333	147.667	Control	-0.70274	-0.830696	-0.839675	0.222227	0.28244	0.00218086	0.0182263	0.119655	0.0245	0.1264	0.193829	10	23	10	15	0.652174	0.347826	0.57821	-1.55156	0.975491
rna11149	1387.83	406.167	Control	0.385787	-0.435636	-0.206765	-6.78162	0.32371	3.95e-05	0.0104162	0.00379103	0.0017	0.1267	0.0134175	2	27	4	35	0.648148	0.351852	1	-0.792877	1
rna1115	572.5	183.5	Control	-0.150225	-0.53801	0.17371	0.293383	0.101295	0.00384914	0.0146057	0.263538	0.0482	0.3417	0.141059	23	22	32	37	1.20881	-0.208807	0.702494	-1.38463	1
rna11151	775.167	247.833	Control	-0.208489	-0.260241	-0.517579	-0.0315174	0.109866	0.00331468	0.0145762	0.227405	0.0173	0.1844	0.0938178	21	18	17	33	2.26471	-1.26471	0.0840764	-0.707534	0.517833
rna11152	896.167	267.833	Control	-0.443024	-0.561144	-1.01651	0.119083	0.234805	0.00207362	0.0131068	0.158209	0.0156	0.1537	0.101496	14	23	22	34	0.940711	0.0592885	1	-1.47847	1
rna11153	1346.17	402.833	Control	-0.898949	-0.526555	0.715466	0.0369195	0.204899	0.00504454	0.00868125	0.581085	0.0414	0.2031	0.20384	47	26	58	56	1.74536	-0.745358	0.0725927	-1.42869	0.491095
rna11154	1058.33	276.667	Control	-0.189314	-0.907194	-1.16247	0.289869	0.225131	0.00149378	0.0064123	0.232956	0.0243	0.2062	0.117847	11	12	30	46	1.40556	-0.405556	0.481149	-0.771342	0.931949
rna11155	379.833	103.167	Control	-0.997738	0.079209	-1.01468	-0.014616	0.418457	7.2078e-05	0.00928465	0.00776313	0.0054	0.2422	0.0222956	1	6	2	20	1.66667	-0.666667	1	-0.406103	1
rna11157	1098	330	Control	-0.754844	-1.0377	-0.987428	0.222816	0.294209	0.00124248	0.0213776	0.0581208	0.0151	0.1942	0.0777549	17	41	14	43	1.27352	-0.273519	0.67517	-0.734407	1
rna11158	1607	457	Control	-1.03026	-0.979097	-0.880001	0.277829	0.252995	0.00425476	0.0213249	0.19952	0.0309	0.2426	0.12737	55	66	58	68	0.977011	0.0229885	1	-1.42557	1
rna11160	1369.17	433.833	Control	-0.146196	-0.131198	-1.10839	0.246825	0.177733	0.00163157	0.0170743	0.0955573	0.0197	0.2236	0.0881038	20	44	35	55	0.714286	0.285714	0.394416	-1.03792	0.883592
rna11161	1015	269	Control	-0.886949	-1.64438	-0.27485	0.378111	0.100386	0.00229217	0.00433459	0.528809	0.0524	0.1988	0.263581	11	9	50	41	1.00222	-0.00222222	1	-1.32922	1
rna11167	1230.83	341.167	Control	0.0759513	-0.728649	-0.86076	0.203713	0.401932	0.000395208	0.00309444	0.127715	0.039	0.2092	0.186424	12	11	52	60	1.25874	-0.258741	0.652398	-1.52038	1
rna11168	257	82	Control	0.945187	0.254471	-0.350086	0.701184	0.570764	0.000701973	0.00163527	0.42927	0.022	0.0002	110	2	2	21	11	0.52381	0.47619	0.60915	-1.21042	0.992676
rna11169	653.5	207.5	Control	-0.140811	-0.354946	-0.625098	-0.884835	0.362083	0.00184882	0.0173495	0.106563	0.0167	0.2498	0.0668535	6	27	34	39	0.254902	0.745098	0.0053265	-1.28168	0.137364
rna1117	422.333	129.667	Control	0.00880557	0.194263	-1.29495	0.473268	0.304271	0.00294022	0.0133938	0.219522	0.0197	0.252	0.0781746	9	17	11	18	0.86631	0.13369	1	-1.64418	1
rna11171	938.333	270.667	Control	-0.418489	-0.542809	0.365553	0.272683	0.340594	0.00158716	0.0101187	0.156853	0.0705	0.2939	0.239878	19	15	72	48	0.844444	0.155556	0.696026	-0.956176	1
rna11173	785.667	231.333	Control	-0.393931	-0.68936	-0.818183	0.356503	0.520302	0.00185447	0.015582	0.119013	0.0302	0.2445	0.123517	10	18	27	41	0.843621	0.156379	0.819088	-0.458216	1
rna11174	1090	308	Control	-0.00988994	-0.32476	-0.870018	0.424748	-0.0141614	0.00185236	0.00684495	0.270617	0.0229	0.1954	0.117195	14	14	40	50	1.25	-0.25	0.667032	-1.12958	1
rna11175	1001.33	285.667	Control	-0.285837	-0.586153	0.403337	0.22749	0.0758961	0.000682611	0.0108206	0.0630844	0.0062	0.1546	0.0401035	9	45	3	36	2.4	-1.4	0.230753	-2.23415	0.747691
rna11176	987	342	Control	-0.266385	-0.565991	-0.356887	0.127129	0.115527	0.00137829	0.00574662	0.239843	0.0168	0.1891	0.0888419	17	24	16	53	2.34635	-1.34635	0.0539154	-2.18098	0.436425
rna11177	1250.17	339.833	Control	0.277091	-0.311351	-0.669666	-0.0116959	0.214321	2.19e-05	0.00708881	0.00308871	0.0041	0.2568	0.0159657	1	30	6	71	0.394444	0.605556	0.670505	-1.90558	1
rna11178	893.333	273.667	Control	-0.0267867	0.135438	-0.212591	0.11539	0.337981	0.000456564	0.00783966	0.0582377	0.0244	0.1751	0.139349	11	16	23	34	1.0163	-0.0163043	1	-1.38142	1
rna11179	1560	438	Control	-0.435516	-0.172065	-0.0854315	0.325092	0.171815	0.000447843	0.00351723	0.127328	0.0419	0.222	0.188739	10	18	70	76	0.603175	0.396825	0.301543	-1.72619	0.813128
rna1118	1229.33	345.667	Control	-0.210211	-0.165041	-0.705522	0.489934	0.360655	0.00217511	0.010321	0.210746	0.0329	0.2004	0.164172	32	31	43	52	1.24831	-0.248312	0.518915	-1.69342	0.949355
rna11180	331	95	Control	-0.54264	0.0128112	-0.622791	0.357143	-0.0909091	0.00104645	0.00159698	0.655271	0.0388	0.1425	0.272281	1	0	12	11	Inf	#NAME?	1	NA	1
rna11181	790.833	229.167	Control	-0.111393	-0.604611	-0.0691819	-0.0302429	0.536076	0.000306943	0.00313152	0.0980174	0.0083	0.2186	0.0379689	5	6	8	45	4.6875	-3.6875	0.0372053	-1.04166	0.366367
rna11182	841.167	292.833	Control	0.215902	-0.310119	-0.338782	0.21569	0.148749	0.00125226	0.00109613	1.14244	0.0392	0.1885	0.207958	12	4	36	40	3.33333	-2.33333	0.0560177	-1.28616	0.442755
rna11183	450.167	134.833	Control	-0.125974	-0.769379	-0.227483	NA	0.162716	0	0.00685798	0	0.0002	0.1796	0.00111359	0	10	0	21	NA	NA	1	-1.43253	1
rna11184	784.667	223.333	Control	0.0530657	-0.354457	-0.473544	0.327762	0.222166	0.000681642	0.0110512	0.0616801	0.0455	0.2102	0.216461	8	8	47	36	0.765957	0.234043	0.784474	0.563058	1
rna11185	1847.5	549.5	Control	-0.542548	-0.639104	-1.09292	-0.222459	0.403794	0.00102632	0.0139025	0.0738231	0.0024	0.174	0.0137931	20	63	24	69	0.912698	0.0873016	0.862311	-1.62253	1
rna11186	292	86	Control	-0.0380717	-0.158219	-1.08906	1	-0.028618	0.000185173	0.0172039	0.0107634	0.0001	0.0788	0.00126904	1	26	0	5	Inf	#NAME?	1	-2.25104	1
rna11187	1127.17	315.833	Control	-0.204712	-0.408072	-0.712758	0.000833328	0.171026	0.000690352	0.0157753	0.0437615	0.012	0.1409	0.0851668	8	29	10	37	1.02069	-0.0206897	1	-1.08021	1
rna11189	261.667	68.3333	Control	0.14554	-1.43973	-0.287191	0.692848	-0.0348151	0.000610371	0.0166475	0.0366645	0.0001	0.1003	0.000997009	4	6	0	3	Inf	#NAME?	0.496503	-0.975916	0.939491
rna1119	1658.17	474.833	Control	-0.288707	-1.63613	-1.16186	0.323285	0.436027	0.00369372	0.0155121	0.238119	0.0377	0.1546	0.243855	55	33	70	47	1.11905	-0.119048	0.772765	-0.226176	1
rna11191	999.167	302.833	Control	-0.0685087	-0.166541	-0.103352	0.237336	0.0481673	0.0022961	0.0149438	0.153649	0.0207	0.2108	0.0981973	19	18	24	46	2.02315	-1.02315	0.100403	0.281793	0.553746
rna11192	2411.17	780.833	Control	-0.149203	0.178931	0.190794	0.010237	0.223994	0.00163345	0.013287	0.122936	0.0225	0.2275	0.0989011	48	75	57	125	1.40351	-0.403509	0.177917	-1.46785	0.683241
rna11193	559	164	Control	0.588304	-0.621838	-0.695709	0.292294	0.345337	0.00154415	0.0184113	0.0838698	0.0391	0.2409	0.162308	9	13	24	30	0.865385	0.134615	0.804622	-0.951646	1
rna11194	1110.5	320.5	Control	-0.261281	0.377669	0.0895075	0.357702	0.346522	0.00239428	0.0124171	0.192821	0.0341	0.201	0.169652	20	26	33	42	0.979021	0.020979	1	-1.23595	1
rna11195	1145	346	Control	-0.00777516	0.493511	-0.0088841	0.378131	0.149442	0.00162796	0.0103515	0.157269	0.02	0.2176	0.0919118	21	49	26	53	0.873626	0.126374	0.727152	-2.07349	1
rna11196	1272.17	362.833	Control	-0.254752	0.177296	-0.853589	0.276426	0.28141	0.000293451	0.0104127	0.0281821	0.0092	0.1775	0.051831	8	39	16	50	0.641026	0.358974	0.48462	-1.93699	0.933764
rna11199	1512.67	443.333	Control	0.316078	-0.0645609	0.0449492	0.295258	0.316858	0.00154644	0.0105243	0.146939	0.0159	0.1914	0.0830721	17	27	21	65	1.94885	-0.948854	0.105708	-0.969379	0.563435
rna1120	230.833	57.1667	Control	0.0549379	0.367911	0.258649	0.407124	0.398105	0.00365159	0.0202297	0.180506	0.0471	0.2254	0.208962	5	6	10	10	0.833333	0.166667	1	-0.0773657	1
rna11200	464	148	Control	-0.543144	-0.720015	0.246851	-5.24871	-0.19713	0.00017557	0.0065513	0.0267993	0.0113	0.2148	0.0526071	2	9	26	26	0.222222	0.777778	0.0928563	-1.62115	0.541058
rna11202	1139.83	342.167	Control	-0.353742	-0.0657171	-0.866479	0.282824	0.247837	0.00233984	0.0158462	0.147659	0.0484	0.2729	0.177354	34	32	56	60	1.13839	-0.138393	0.75813	-0.938986	1
rna11204	1222	368	Control	0.168315	0.128389	-0.410237	-0.0182814	0.0994074	0.000199108	0.0171002	0.0116436	0.0058	0.2111	0.0274751	7	47	7	59	1.25532	-0.255319	0.778403	-1.409	1
rna11205	1040	316	Control	0.157896	-0.344304	-0.14258	0.0041175	0.141695	0.00207036	0.0190458	0.108705	0.0109	0.1686	0.0646501	17	25	9	48	3.62667	-2.62667	0.010213	-0.57219	0.199153
rna11206	515.333	150.667	Control	-0.303411	-0.807747	0.0634223	0.383745	0.112917	0.000759561	0.0219413	0.0346178	0.0122	0.2063	0.0591372	5	17	7	25	1.05042	-0.0504202	1	-0.447551	1
rna11207	456.333	137.667	Control	0.422949	-0.467246	-0.13335	0.124611	0.207329	0.005944	0.0123991	0.479388	0.0511	0.2244	0.227718	12	7	30	20	1.14286	-0.142857	1	0.276162	1
rna1121	673.667	202.333	Control	0.111577	-0.495785	-0.35798	0.181909	0.417093	0.00111632	0.0144203	0.0774129	0.0201	0.1899	0.105845	13	20	16	26	1.05625	-0.05625	1	-1.25419	1
rna11210	739.5	196.5	Control	-0.575421	-0.474293	-0.139153	0.0340666	0.175092	0.001387	0.0142502	0.0973323	0.0344	0.2874	0.119694	10	19	26	42	0.850202	0.149798	0.820276	-1.4952	1
rna11211	875	232	Control	-0.301162	-0.386848	-0.0170325	-0.0376422	0.387077	0.00198793	0.0209672	0.0948117	0.0161	0.356	0.0452247	17	31	16	52	1.78226	-0.782258	0.210369	-0.727176	0.720408
rna11212	226	62	Control	-0.650347	0.159511	0.340838	0.136514	0.556351	0.00269462	0.00800987	0.336413	0.0058	0.237	0.0244726	2	5	7	10	0.571429	0.428571	0.668712	-1.19119	1
rna11215	882.333	263.667	Control	-0.0775711	-0.323672	0.160499	0.347989	0.378452	0.00482105	0.0183604	0.262578	0.0536	0.3471	0.154422	36	26	58	59	1.40849	-0.408488	0.345463	-1.44862	0.849357
rna11217	419.5	132.5	Control	-0.633741	-0.695969	0.284171	0.414865	0.283395	0.00192312	0.0239717	0.0802245	0.0423	0.3101	0.136408	6	13	22	23	0.482517	0.517483	0.272868	0.0479914	0.789444
rna11219	1690.33	505.667	Control	-0.178321	-0.276473	-0.258977	0.0383338	0.197742	0.000666007	0.0219646	0.0303218	0.0031	0.1071	0.0289449	16	96	5	28	0.933333	0.0666667	1	-1.61882	1
rna11221	722.333	222.667	Control	-0.55601	-0.237395	-0.636045	0.0606851	0.284714	0.00202746	0.0145005	0.13982	0.0403	0.2097	0.192179	9	18	27	30	0.555556	0.444444	0.247838	-0.643371	0.766763
rna11222	3724.67	1144.33	Control	0.0844348	-0.246022	-0.18827	0.290748	0.263635	0.000938913	0.0179046	0.0524397	0.0174	0.1886	0.0922587	44	120	66	159	0.883333	0.116667	0.648724	-0.762552	1
rna11223	983.167	270.833	Control	-0.0788531	-0.794135	-0.924553	0.369189	0.259608	0.000626947	0.0151089	0.0414953	0.0084	0.1621	0.0518199	4	22	8	32	0.727273	0.272727	0.750883	-0.305132	1
rna11224	744.667	206.333	Control	-0.452862	-0.316732	0.336988	0.434444	0.061169	0.00229898	0.0155063	0.148261	0.0271	0.2498	0.108487	16	34	20	30	0.705882	0.294118	0.532285	-2.0326	0.953741
rna11225	1169	331	Control	0.447153	-0.339769	0.0243188	-0.396875	0.3028	0.00185394	0.0258666	0.071673	0.0335	0.3416	0.0980679	21	41	54	71	0.673442	0.326558	0.267789	-0.260197	0.785941
rna11226	277.833	88.1667	Control	-0.301279	-0.335986	-0.81833	0.355192	0.261283	0.0189533	0.0220463	0.859707	0.1019	0.2422	0.420727	21	4	36	9	1.3125	-0.3125	0.758725	0.3412	1
rna11227	234	81	Control	-0.503329	-0.0563451	-0.928168	0.0707925	0.0697142	0.00708347	0.0170336	0.415853	0.1336	0.2581	0.517629	13	6	30	11	0.794444	0.205556	0.762809	-0.704159	1
rna11229	763.333	223.667	Control	0.120068	-0.321954	-0.416467	-0.292985	0.407744	0.000169686	0.0147587	0.0114974	0.012	0.1458	0.0823045	4	34	32	25	0.0919118	0.908088	4.64e-06	-1.8124	0.00115309
rna1123	2458.83	670.167	Control	-0.590576	-0.543174	-1.36948	0.0703168	0.113849	0.000607253	0.00965523	0.0628937	0.0029	0.239	0.0121339	27	88	10	124	3.62247	-2.62247	0.000957949	-2.21214	0.0465495
rna11230	354.333	107.667	Control	-0.188684	-1.25125	-0.430481	0.412106	0.178584	0.0038289	0.0187459	0.204253	0.0518	0.1389	0.37293	15	8	21	7	0.625	0.375	0.542379	-0.368694	0.958455
rna11231	692.833	192.167	Control	-0.229766	-0.812822	0.436254	-0.250819	-0.228751	0.0161902	0.0555641	0.291378	0.0571	0.2784	0.205101	85	35	40	19	1.08571	-0.0857143	0.863218	0.145206	1
rna11232	871.5	259.5	Control	-0.128522	-1.17002	-0.671278	0.0057029	-0.0500738	0.0090415	0.0236678	0.382017	0.0367	0.1738	0.211162	62	30	33	25	1.5404	-0.540404	0.227154	-0.60902	0.744868
rna11235	963.167	269.833	Control	-0.156607	-0.988232	-0.371507	0.452392	0.486319	0.00278386	0.0114736	0.242633	0.039	0.2063	0.189045	16	15	39	38	1.03932	-0.0393162	1	-0.27303	1
rna11236	381	102	Control	-0.109102	-0.257457	-0.503251	0.774295	0.498757	0.000647742	0.015065	0.0429964	0.0303	0.2106	0.143875	1	9	10	18	0.2	0.8	0.225119	-0.370487	0.742018
rna11237	625.833	160.167	Control	-0.654371	-0.667546	-0.905944	0.680952	0.260845	0.00182155	0.00496746	0.366696	0.0201	0.2059	0.0976202	8	6	13	29	2.97436	-1.97436	0.112879	-0.850265	0.58081
rna11238	296	76	Control	-0.259671	-0.44055	-0.0716568	NA	0.327103	0	0.00597486	0	0.0002	0.2253	0.000887705	0	7	0	14	NA	NA	1	-1.73776	1
rna11239	1425.5	434.5	Control	0.08374	-0.674679	-0.107364	-0.420198	0.426078	0.000500193	0.0089254	0.0560415	0.0099	0.158	0.0626582	6	20	16	56	1.05	-0.05	1	-0.168251	1
rna11240	1506.33	434.667	Control	0.130186	0.413964	-0.491811	0.401536	0.21831	0.0017506	0.0109974	0.159183	0.0165	0.2046	0.0806452	18	39	32	68	0.980769	0.0192308	1	-1.55786	1
rna11241	645.833	185.167	Control	0.741354	-0.53055	-1.07636	0.302695	0.109869	0.00208015	0.00495767	0.419582	0.0292	0.2123	0.137541	6	9	15	27	1.2	-0.2	0.765507	-1.64915	1
rna11243	5566.83	1795.17	Control	-0.398531	0.105137	-0.517954	0.271779	0.268981	0.00162489	0.0152531	0.106529	0.0205	0.1675	0.122388	102	200	115	206	0.913565	0.0864348	0.614254	-1.41877	0.993779
rna11244	1003.5	283.5	Control	-0.17061	-0.194466	-0.0837423	1	0.171076	5.38e-05	0.00994364	0.00541084	0.0051	0.202	0.0252475	1	28	5	42	0.3	0.7	0.397738	-1.70269	0.888055
rna11245	800.5	228.5	Control	0.554323	-0.27018	-0.631238	0.393393	-0.0401201	0.00309194	0.01028	0.300774	0.0328	0.1558	0.210526	12	14	22	27	1.05195	-0.0519481	1	-0.593322	1
rna11248	374.5	102.5	Control	-0.248439	-0.708964	-1.13349	-0.0184409	0.272797	0.000506589	0.0303306	0.0167022	0.0112	0.1785	0.0627451	4	21	6	11	0.349206	0.650794	0.267969	-1.20602	0.785941
rna11249	406.333	100.667	Control	-0.359559	-0.367062	-0.721094	0.377266	0.277592	0.00164509	0.0161395	0.101929	0.0152	0.2505	0.0606786	5	7	5	18	2.57143	-1.57143	0.257738	0.32964	0.776703
rna11250	444.5	125.5	Control	0.381371	-0.476919	-0.803826	0.392839	0.272204	0.00375559	0.00327978	1.14507	0.0258	0.1495	0.172575	11	5	12	16	2.93333	-1.93333	0.125198	-1.34267	0.60396
rna11251	5023.17	1465.83	Control	0.153183	-0.418685	-0.176505	0.185724	0.264401	0.00105496	0.0178885	0.0589742	0.0098	0.2225	0.0440449	53	185	57	233	1.14898	-0.148981	0.519104	-1.26127	0.949355
rna11252	949.667	343.333	Control	-0.0347257	-0.556992	-0.517205	0.279412	0.228325	0.0178723	0.0174223	1.02583	0.1103	0.2044	0.539628	100	13	102	31	2.31448	-1.31448	0.019526	-0.418506	0.279241
rna11253	2086.17	652.833	Control	-0.610901	-1.4278	-1.25386	0.319482	0.285962	0.00140804	0.0114691	0.122768	0.0161	0.1189	0.135408	33	53	33	63	1.18868	-0.188679	0.643864	-1.13386	1
rna11254	484.5	139.5	Control	-0.0200684	-1.15115	-0.605298	0.76453	0.567806	0.000701877	0.0151773	0.0462451	0.0088	0.2244	0.0392157	4	12	13	21	0.538462	0.461538	0.524109	-0.482486	0.949998
rna11255	999.833	314.167	Control	-0.283879	-0.860341	-0.281118	0.325188	0.22417	0.0015639	0.015857	0.0986252	0.0183	0.1938	0.0944272	9	28	23	45	0.628882	0.371118	0.378203	-0.730282	0.874021
rna11256	609.833	188.167	Control	0.168512	-0.937118	-0.646816	0.297605	0.46753	0.00120086	0.0204331	0.0587704	0.0312	0.1506	0.207171	5	17	15	21	0.411765	0.588235	0.165889	0.0426485	0.666925
rna11259	1283.67	366.333	Control	0.0423252	-1.57999	-0.966268	0.252164	0.241902	0.00141695	0.0166425	0.0851401	0.0188	0.167	0.112575	20	36	30	50	0.925926	0.0740741	0.858471	-1.37732	1
rna1126	944	265	Control	0.185324	-0.144593	-0.494644	0.132522	0.211562	0.00160027	0.0124647	0.128384	0.0366	0.2614	0.140015	15	13	44	45	1.18007	-0.18007	0.828991	-0.0772644	1
rna11260	945.667	281.333	Control	0.0384134	-0.0219639	-0.472617	0.271117	0.337124	0.00127396	0.0126973	0.100333	0.0165	0.1717	0.0960978	11	21	15	35	1.22222	-0.222222	0.808401	-1.09584	1
rna11261	3172.83	919.167	Control	-0.449323	-0.481234	-0.333413	0.403306	0.267181	0.00132332	0.0163899	0.0807401	0.0098	0.2018	0.0485629	43	109	32	132	1.62729	-0.627294	0.085064	-1.28678	0.519396
rna11263	1079	325	Control	0.289799	-0.499632	-0.753761	0.228505	0.203525	0.00506134	0.020928	0.241846	0.0261	0.1937	0.134744	43	38	30	41	1.54649	-0.546491	0.196693	-1.237	0.705663
rna11264	248.833	75.1667	Control	-0.0261936	-0.971	-0.394506	0.571341	0.110454	0.00165799	0.01441	0.115058	0.0001	0.1062	0.00094162	6	18	1	0	0	1	0.28	-2.17228	0.795023
rna11265	1087.83	307.167	Control	-0.0172647	0.0681875	-0.586677	0.334854	0.276454	0.00596481	0.0178838	0.333533	0.0718	0.2113	0.339801	38	23	86	43	0.826087	0.173913	0.625027	-0.296081	0.999551
rna11266	1353.5	359.5	Control	0.188336	-0.401227	-0.919988	0.308072	0.326513	0.00210693	0.017743	0.118747	0.0284	0.243	0.116872	31	34	37	64	1.57711	-0.577107	0.195995	-0.817159	0.705045
rna11269	227.333	72.6667	Control	-0.0757924	-0.884967	-0.204822	NA	0.532104	0	0.0191499	0	0.0003	0.255	0.00117647	0	15	1	13	0	1	0.482759	-1.94025	0.932585
rna1127	754.333	199.667	Control	-0.233368	-0.374126	-0.392381	0.321503	0.282727	0.00274702	0.0135442	0.202819	0.0351	0.1895	0.185224	14	18	25	28	0.871111	0.128889	0.824355	-0.879246	1
rna11270	1177	335	Control	0.706994	0.123633	-0.768821	0.0745646	0.245052	0.000254858	0.0124408	0.0204857	0.0112	0.2053	0.0545543	3	25	17	55	0.388235	0.611765	0.175112	-0.965843	0.679691
rna11272	910	278	Control	0.504364	-0.871284	-0.762417	0.124251	0.173867	0.00115322	0.0145598	0.0792059	0.0266	0.2837	0.093761	16	43	17	51	1.11628	-0.116279	0.840751	-1.77713	1
rna11275	2484.33	740.667	Control	-0.322958	-0.447336	-0.551556	0.470599	0.351752	0.00189068	0.0223467	0.084607	0.0144	0.1705	0.0844575	42	91	28	91	1.5	-0.5	0.16202	-1.01565	0.660829
rna11279	1187.17	318.833	Control	-0.320717	-0.0762416	-0.427633	0.507467	0.354046	0.00265999	0.0178128	0.14933	0.0257	0.1637	0.156995	31	35	26	37	1.26044	-0.26044	0.595526	-1.19534	0.986633
rna1128	614.333	162.667	Control	-0.976061	-0.477001	-0.634034	0.317963	0.209036	0.000905368	0.00510199	0.177454	0.0223	0.2701	0.082562	6	7	14	35	2.14286	-1.14286	0.317822	-1.13645	0.82493
rna11280	1159.67	316.333	Control	-1.26204	-0.915911	0.0637864	0.399669	0.224802	0.00275646	0.0163542	0.168548	0.0237	0.1475	0.160678	28	35	23	29	1.0087	-0.00869565	1	-1.0744	1
rna11283	818.167	261.833	Control	-0.180388	-0.826981	-0.28927	0.344446	0.411892	0.00485025	0.0163899	0.29593	0.0436	0.1853	0.235294	27	18	35	29	1.24286	-0.242857	0.694949	-0.679425	1
rna1129	1081	344	Control	-0.0275037	-0.444116	-0.949385	0.192731	0.190187	0.000723486	0.0125857	0.0574849	0.0096	0.1225	0.0783673	12	40	11	40	1.09091	-0.0909091	1	-1.58432	1
rna11290	690	192	Control	-0.192166	0.572032	-0.309319	0.087145	0.0865861	0.00209158	0.0126266	0.165649	0.0226	0.2965	0.0762226	18	22	19	41	1.76555	-0.76555	0.207689	-1.71895	0.718707
rna11292	452.167	123.833	Control	-0.637357	-0.104762	-0.479558	NA	0.320562	0	0.0166568	0	0.0068	0.2493	0.0272764	0	18	3	24	0	1	0.263636	-1.46771	0.781587
rna11294	140.667	39.3333	Control	0.125662	-0.0663211	-0.149641	-0.163276	0.539239	0.00511728	0.0231927	0.220641	0.0316	0.0346	0.913295	8	4	3	1	0.583333	0.416667	1	0.164482	1
rna11295	317.5	96.5	Control	-0.441497	-0.523237	-0.624291	-0.0528917	0.220755	0.000583628	0.00768347	0.0759589	0.0233	0.0913	0.255203	2	5	8	7	0.35	0.65	0.380805	-0.610267	0.875143
rna11296	461.833	123.167	Control	-0.0718701	0.234678	-0.855264	-0.0216676	0.0792069	0.000174535	0.0121875	0.0143209	0.0136	0.2334	0.0582691	1	22	7	20	0.12987	0.87013	0.0554209	-2.06098	0.441776
rna11299	473.667	156.333	Control	-0.00298297	-0.645147	-1.11134	0.472276	0.274417	0.0026464	0.0207533	0.127517	0.0282	0.2671	0.105578	9	13	7	28	2.76923	-1.76923	0.13032	0.189306	0.611058
rna113	1860.67	500.333	Control	0.288234	-0.824699	-0.51739	-0.0143984	0.144212	0.000156598	0.0144365	0.0108474	0.0052	0.1894	0.0274551	4	58	14	73	0.359606	0.640394	0.124069	-1.36842	0.602089
rna1130	1119.5	356.5	Control	-0.474561	-0.276479	-0.323368	0.322588	0.336387	0.00204407	0.0190771	0.107148	0.0223	0.2099	0.106241	28	43	28	49	1.13953	-0.139535	0.736474	-1.09526	1
rna11303	557.333	177.667	Control	-0.107345	-0.0809947	0.360649	-0.020912	0.254426	0.000195176	0.0211983	0.00920714	0.0073	0.2145	0.0340326	3	15	5	24	0.96	0.04	1	-0.397822	1
rna11306	1018.83	304.167	Control	-0.240763	-0.0111192	-0.0822117	0.318142	0.178107	0.00275516	0.0126899	0.217114	0.0353	0.1678	0.210369	20	26	42	33	0.604396	0.395604	0.195189	-1.18278	0.704658
rna11307	771.667	218.333	Control	-0.175469	-0.260738	-0.482604	-0.0119688	0.177349	0.000655254	0.0196453	0.0333542	0.0111	0.1424	0.0779494	11	51	7	24	0.739496	0.260504	0.587773	-2.01077	0.980394
rna11311	496.5	175.5	Control	0.175167	-0.0177369	-0.301974	0.441014	0.213478	0.00209834	0.0196182	0.106958	0.0232	0.1702	0.13631	16	27	8	18	1.33333	-0.333333	0.614075	-1.6214	0.993747
rna11312	1116.67	317.333	Control	-0.43658	-0.00905972	0.180691	0.249501	0.202044	0.00115909	0.00879139	0.131844	0.0232	0.1902	0.121977	17	23	24	45	1.38587	-0.38587	0.538638	-1.67059	0.958325
rna11316	1453.83	442.167	Control	-0.0555259	-0.799396	-0.562315	0.306317	0.204593	0.000771074	0.00750918	0.102684	0.0105	0.1353	0.0776053	14	30	15	51	1.58667	-0.586667	0.377359	-1.52055	0.874021
rna11317	806.667	237.333	Control	0.506211	-0.906645	-0.0989692	0.036253	0.294202	0.000101701	0.0022496	0.0452085	0.0187	0.1257	0.148767	4	6	25	24	0.64	0.36	0.730642	-1.59833	1
rna11319	172.833	49.1667	Control	0.281359	-0.854797	-0.140973	NA	0.367521	0	0.00223554	0	0.0001	0.1498	0.000667557	0	3	0	9	NA	NA	1	-1.40712	1
rna1132	1153.17	349.833	Control	-0.25165	-0.906428	-0.315833	0.297014	0.323	0.00367075	0.0224304	0.163651	0.0436	0.2537	0.171857	33	36	51	52	0.934641	0.0653595	0.876958	-0.740115	1
rna11322	1303.5	391.5	Control	-0.34456	0.208341	-0.808969	0.184271	0.210917	0.00185218	0.014094	0.131416	0.0238	0.2352	0.10119	25	31	30	77	2.06989	-1.06989	0.0377132	-1.03892	0.368139
rna11323	432.5	134.5	Control	0.0939668	-0.349178	-0.426174	0.38618	0.514631	0.00616625	0.00476571	1.29388	0.0928	0.5029	0.18453	21	4	49	39	4.17857	-3.17857	0.0105744	-1.23373	0.203599
rna11324	353.833	105.167	Control	0.179563	-0.0401232	0.0647935	-0.561369	0.224901	0.00089913	0.0196632	0.0457266	0.0145	0.1807	0.0802435	7	12	4	17	2.125	-1.125	0.464569	-0.552771	0.926208
rna11325	2567.67	747.333	Control	-0.102288	-1.10057	-0.737259	0.303514	0.205249	0.00419311	0.0122674	0.34181	0.0621	0.2099	0.295855	89	52	166	97	1.00012	-0.000115848	1	-0.982685	1
rna11326	888.5	245.5	Control	0.481022	-0.0907253	-0.35015	0.145557	0.245574	0.000696191	0.0158128	0.0440271	0.0104	0.2898	0.0358868	9	24	10	51	1.9125	-0.9125	0.282199	-0.951304	0.795826
rna11328	890.167	252.833	Control	-0.132687	-0.74198	-0.362782	0.339033	0.232093	0.00193606	0.0184449	0.104965	0.0115	0.2322	0.0495263	19	25	10	41	3.116	-2.116	0.0151806	-0.871789	0.246776
rna1133	1127.67	366.333	Control	-0.2705	-0.95314	-0.507764	0.410858	0.37536	0.00345273	0.02418	0.142793	0.0212	0.2217	0.0956247	41	47	25	47	1.64	-0.64	0.147997	-1.24208	0.640793
rna11330	439.833	142.167	Control	-0.300919	-0.115882	0.0304328	0.302552	0.227956	0.0101621	0.0127654	0.796069	0.0909	0.2277	0.399209	27	8	48	14	0.984375	0.015625	1	-0.109218	1
rna11331	216	63	Male	0.180555	-0.635157	-0.185792	0.462959	0.430537	0.00915989	0.0101881	0.899074	0.0433	0.2238	0.193476	10	5	18	10	1.11111	-0.111111	1	-0.843304	1
rna11332	425.833	129.167	Male	-0.502041	-0.53079	-0.140166	0.212902	0.294933	0.00314891	0.023597	0.133445	0.012	0.2193	0.0547196	12	14	6	21	2.75	-1.75	0.140064	-0.177912	0.631263
rna11333	1203.17	353.833	Control	-0.895366	-0.678267	-0.81619	0.328934	0.301931	0.00327158	0.0195829	0.167063	0.0401	0.2944	0.136209	27	34	53	73	1.05327	-0.0532741	0.875329	-0.411199	1
rna11334	1421.17	417.833	Control	0.0272019	-1.01531	-0.39172	0.368866	0.363888	0.00473308	0.0162075	0.29203	0.0404	0.2863	0.141111	42	34	67	72	1.32748	-0.32748	0.392067	-0.517298	0.883273
rna11335	1329.83	401.167	Control	0.374985	-0.417261	0.0621916	0.197103	0.229827	0.0032726	0.0121422	0.269524	0.0521	0.3267	0.159474	39	35	84	89	1.18061	-0.180612	0.580418	-1.33628	0.977033
rna11337	455	151	Control	-0.554734	-1.87903	0.10673	-2.23648	0.355138	0.000930316	0.0197368	0.0471362	0.0081	0.1483	0.054619	3	17	3	17	1	0	1	-0.936467	1
rna11338	2698.5	799.5	Control	-0.00661382	-0.254231	-0.77014	0.244452	0.389103	0.00581338	0.0130559	0.445269	0.0416	0.2512	0.165605	89	51	91	134	2.5697	-1.5697	2.46e-05	-0.933511	0.00364495
rna11339	1085.5	321.5	Control	-0.0841927	0.0576455	0.216854	0.297763	0.279839	0.00838199	0.0266764	0.314211	0.0907	0.4366	0.207742	59	34	112	62	0.960609	0.0393908	0.894172	-0.280053	1
rna1134	1247.5	384.5	Control	0.0104227	0.373302	-0.68156	-0.324932	0.365592	0.00113355	0.0211688	0.0535481	0.0116	0.1938	0.0598555	13	67	14	53	0.734542	0.265458	0.524713	-1.83797	0.95003
rna11340	1302.67	341.333	Control	-0.115412	-0.581115	-1.57169	0.144563	0.15045	0.00551047	0.0187588	0.293754	0.1143	0.2488	0.459405	47	32	150	48	0.47	0.53	0.00840169	-0.772099	0.177605
rna11346	1061	319	Control	-0.763438	-0.62303	-0.246295	0.165313	0.317235	0.00128311	0.0225388	0.0569292	0.0106	0.0994	0.10664	25	44	12	21	0.994318	0.00568182	1	-0.8382	1
rna11347	769	227	Control	0.154846	-0.469199	-0.414063	0.264387	0.373088	0.0027511	0.0204233	0.134704	0.0234	0.3185	0.0734694	18	17	27	46	1.80392	-0.803922	0.210769	0.0176252	0.720462
rna11348	581	184	Control	-0.500085	-0.230495	-0.507694	-0.0347764	-0.19642	0.00898977	0.0172829	0.520153	0.0896	0.2723	0.329049	46	12	62	27	1.52419	-0.524194	0.336401	-0.0762027	0.841556
rna11349	1203.33	314.667	Control	0.423499	0.0478275	-0.407344	0.373083	0.385658	0.000956518	0.0177349	0.0539342	0.0114	0.1902	0.0599369	9	41	11	46	0.91796	0.0820399	1	-1.12309	1
rna1135	1202.33	375.667	Control	-0.554613	-0.416558	-0.740065	0.152271	0.227363	0.00487292	0.0160233	0.304115	0.023	0.2563	0.0897386	38	44	28	69	2.09091	-1.09091	0.0268433	-1.2873	0.324727
rna11350	2947.5	847.5	Control	0.384081	-0.681101	-0.624221	0.426145	0.453548	0.00305318	0.017972	0.169885	0.0212	0.2234	0.094897	66	84	75	133	1.39333	-0.393333	0.154075	-0.666685	0.650861
rna11352	909.333	275.667	Control	0.246513	-0.657491	0.0568087	0.476092	0.206658	0.00104914	0.0175475	0.0597886	0.0067	0.1393	0.0480976	9	46	4	25	1.22283	-0.222826	1	-1.73859	1
rna11353	1275	405	Control	-0.794863	-0.965709	-0.065879	0.492744	0.377637	0.00455189	0.0185202	0.245779	0.0285	0.2371	0.120202	35	33	36	64	1.88552	-0.885522	0.0565643	-0.107857	0.4451
rna11354	1329.5	362.5	Control	0.624264	-0.889043	-0.00896762	0.461886	0.482791	0.00217487	0.0221489	0.0981935	0.0297	0.2057	0.144385	26	31	40	51	1.06935	-0.0693548	0.866438	0.416506	1
rna11356	549.167	152.833	Control	0.381583	0.0846347	-0.512937	0.0292284	0.581756	0.00362841	0.0232268	0.156216	0.0469	0.2109	0.22238	12	13	30	24	0.738462	0.261538	0.629901	0.308941	1
rna1136	622.5	199.5	Control	-0.322195	-0.425671	-0.0273697	-1.71489	0.38494	0.000383694	0.0206483	0.0185823	0.0679	0.4608	0.147352	5	26	17	35	0.395928	0.604072	0.126055	-0.858444	0.606029
rna11363	405.333	116.667	Control	-0.153931	-0.102138	-0.417702	-0.0965505	0.523301	0.00405185	0.0116561	0.347616	0.0613	0.1355	0.452399	20	7	35	9	0.697959	0.302041	0.566246	-0.887322	0.968931
rna11365	263.5	60.5	Control	-0.254933	0.231908	-0.710626	0.27033	0.501366	0.00622012	0.00879533	0.707207	0.2715	0.5004	0.542566	15	1	45	10	3.11111	-2.11111	0.435437	-0.600143	0.909516
rna11373	1089	312	Control	0.311827	-0.205485	-0.857462	NA	0.144306	0	0.00696773	0	0.0002	0.2178	0.000918274	0	33	0	53	NA	NA	1	-2.18397	1
rna11374	578.667	171.333	Control	0.267797	-0.487505	-0.516424	0.334349	0.117192	0.000935746	0.00869849	0.107576	0.0036	0.1711	0.0210403	3	26	1	23	2.65385	-1.65385	0.617328	-2.19167	0.996039
rna11375	1085.17	321.833	Control	-0.201542	-0.213063	-0.507395	0.390961	-0.00469674	0.000438063	0.00390983	0.112042	0.0135	0.1762	0.0766175	7	18	26	41	0.613248	0.386752	0.464368	-2.17228	0.926208
rna1138	937	269	Control	0.477581	-0.559785	-0.793541	0.367037	0.349344	0.00187323	0.0249168	0.0751794	0.0231	0.2543	0.0908376	11	30	24	49	0.748611	0.251389	0.533678	0.171955	0.954907
rna11382	590.5	192.5	Control	-0.484233	0.0668855	-0.366456	-0.30294	-0.538918	0.0182375	0.0231688	0.787157	0.1464	0.3226	0.453813	90	17	62	18	1.47541	-0.47541	0.344978	-0.867171	0.849122
rna11388	2068.67	637.333	Control	0.110074	-0.921151	-0.384872	0.00966766	0.131922	0.000130774	0.00719046	0.0181872	0.012	0.1959	0.0612557	6	68	26	98	0.332579	0.667421	0.0174041	-2.28309	0.264588
rna11389	1317.67	404.333	RNAi	-0.0924655	-0.905577	-0.413022	0.0880409	-0.0274736	0.00124682	0.00892517	0.139698	0.01	0.1421	0.070373	28	50	16	41	1.435	-0.435	0.359195	-2.30622	0.860233
rna1139	847	236	Control	-0.0142902	-0.253985	-0.523207	0.395803	0.292958	0.00243968	0.0163806	0.148937	0.0232	0.1507	0.153948	20	22	18	29	1.46465	-0.464646	0.398728	-1.67119	0.88915
rna114	1623.17	413.833	Control	0.0946549	-0.687819	-0.0221176	0.0214944	0.2016	0.00131509	0.00724136	0.181608	0.0209	0.278	0.0751799	19	18	36	94	2.75617	-1.75617	0.00972135	-1.0259	0.194536
rna1140	1859.83	510.167	Control	0.116464	-0.119354	-0.578757	0.224271	0.290884	0.00167937	0.013132	0.127884	0.0174	0.2022	0.0860534	34	69	31	67	1.06498	-0.0649836	0.880709	-1.81447	1
rna11402	843.833	269.167	Control	0.00199386	-0.0593973	0.107253	0.327479	0.302126	0.00182744	0.00554712	0.32944	0.0169	0.1799	0.0939411	12	12	15	40	2.66667	-1.66667	0.0710532	-1.32934	0.488279
rna11404	891.833	245.167	Control	0.00875521	0.157916	-0.913223	0.108628	0.109708	0.00240805	0.0267011	0.0901856	0.0138	0.1712	0.0806075	19	44	13	20	0.664336	0.335664	0.37253	-1.39813	0.872651
rna11406	866.833	270.167	Control	-0.0708914	-0.609374	0.0381832	0.102155	0.221223	0.000611344	0.00611066	0.100045	0.0084	0.0842	0.0997625	8	13	16	17	0.653846	0.346154	0.576762	-1.04398	0.974368
rna1141	928	278	Control	0.615579	-0.549948	-0.398028	0.294744	0.089861	0.000581224	0.0110687	0.0525108	0.009	0.153	0.0588235	6	44	8	33	0.5625	0.4375	0.38802	-2.19235	0.879775
rna11410	282.167	68.8333	Control	-0.167966	-0.854759	-0.158277	NA	0.251904	0	0.0182448	0	0.0147	0.2902	0.0506547	0	14	5	17	0	1	0.133578	-1.60315	0.619701
rna11411	1639.33	472.667	Control	0.0409002	-0.883262	0.0640905	0.30498	0.411263	0.00295459	0.00603805	0.489328	0.0798	0.2407	0.331533	44	21	132	77	1.22222	-0.222222	0.555375	-1.23544	0.965155
rna11412	485.5	135.5	Control	0.237238	0.122744	-0.394541	0.0159114	0.0260552	0.000167943	0.0131887	0.0127338	0.0001	0.137	0.000729927	1	29	0	14	Inf	#NAME?	1	-2.26793	1
rna11413	981.667	290.333	Control	0.168122	-0.550243	-0.703988	0.33966	0.141452	0.000499155	0.0101995	0.048939	0.0044	0.1943	0.0226454	7	45	5	41	1.27556	-0.275556	0.765249	-2.19895	1
rna11417	4617.33	1352.67	Control	-0.0549137	-0.29019	-1.73778	0.153721	0.176833	0.000468687	0.00739349	0.0633918	0.0096	0.2078	0.0461983	23	107	50	231	0.993084	0.00691589	1	-2.03675	1
rna11418	643.667	190.333	Control	0.0515208	-0.321322	-0.210387	0.224563	0.136263	0.000874399	0.0105883	0.0825813	0.0085	0.1984	0.0428427	5	16	8	29	1.13281	-0.132812	1	-1.33076	1
rna11420	454.167	127.833	Control	-0.106205	-0.352419	-0.279545	-0.189669	-0.755722	0.00522929	0.0085026	0.615022	0.0611	0.0623	0.980738	31	11	31	6	0.510264	0.489736	0.279458	-1.64359	0.794436
rna11426	882.5	272.5	Control	-0.0526039	0.162168	-0.958363	0.145747	0.107008	0.000367148	0.0116427	0.0315347	0.0011	0.1137	0.00967458	7	36	1	22	4.27778	-3.27778	0.24438	-1.93858	0.762861
rna11429	1160.33	375.667	Control	-0.377735	-0.0578851	-0.449656	0.366102	0.503915	0.0011527	0.0189082	0.0609633	0.021	0.1868	0.11242	13	51	30	51	0.433333	0.566667	0.0433203	-1.53106	0.392639
rna1143	223.167	67.8333	Control	0.167049	-0.309953	-0.288338	0.187709	0.513542	0.00467813	0.00954298	0.490217	0.0234	0.1215	0.192593	9	4	6	6	2.25	-1.25	0.428308	-0.423933	0.904911
rna11431	826	257	Control	-0.490789	0.317128	-0.293916	-0.0241694	0.215681	0.000326827	0.0183488	0.0178119	0.0086	0.153	0.0562091	6	43	6	30	0.697674	0.302326	0.753861	-1.54171	1
rna11432	354	93	Control	-0.214289	-0.592007	-0.267721	0.330307	0.502565	0.0013434	0.00988086	0.13596	0.0345	0.1031	0.334627	6	5	12	11	1.1	-0.1	1	-0.750089	1
rna11434	538	170	Control	0.339055	-0.0349151	-0.58587	0.496192	0.130277	0.000403541	0.0111919	0.0360566	0.0002	0.1575	0.00126984	7	18	5	25	1.94444	-0.944444	0.34502	-1.70114	0.849122
rna11435	235.167	67.8333	Control	-0.320663	0.0447762	-0.237355	0.395639	0.227438	0.00642456	0.0153004	0.419896	0.0212	0.278	0.076259	11	6	10	17	3.11667	-2.11667	0.121036	-0.939389	0.597596
rna11436	818.833	246.167	Control	-0.0258968	-0.192111	-0.831381	-0.190688	0.377549	0.00109209	0.0283767	0.0384856	0.0386	0.2309	0.167172	16	28	41	33	0.45993	0.54007	0.0573088	-0.674716	0.448004
rna11437	1100.17	291.833	Control	-0.0948049	-0.835261	-0.808034	0.403816	0.298733	0.00334326	0.0231447	0.14445	0.0238	0.2559	0.0930051	19	38	24	53	1.10417	-0.104167	0.852406	-0.998857	1
rna11438	703.167	178.833	Control	-0.40172	-1.04467	-1.13006	0.331373	0.278239	0.00366358	0.0276435	0.13253	0.0335	0.1571	0.21324	33	26	27	16	0.683761	0.316239	0.414852	-0.968328	0.899047
rna11439	1870.67	538.333	Control	0.457727	-0.476776	-0.434489	0.323149	0.303657	0.000844503	0.0194788	0.043355	0.0128	0.1469	0.0871341	18	59	22	58	0.804314	0.195686	0.586683	-0.743942	0.980276
rna11440	1022	292	Control	-0.0822242	-0.771334	-1.01111	0.287092	0.206125	0.00331624	0.010309	0.321683	0.032	0.1952	0.163934	36	32	38	44	1.30263	-0.302632	0.511946	-1.85283	0.946427
rna11441	871	251	Control	-0.20993	0.246098	-0.188893	0.249197	0.360829	0.00133986	0.0131832	0.101634	0.0133	0.23	0.0578261	11	25	20	48	0.96	0.04	1	-1.19708	1
rna11445	1053.17	323.833	Control	-0.176642	-0.268081	-0.349794	0.182543	0.364842	0.00140462	0.0289084	0.0485888	0.013	0.0999	0.13013	17	62	9	43	1.31004	-0.310036	0.6567	-0.854762	1
rna11447	852.5	218.5	Control	0.044789	-1.01408	-0.459754	0.303395	0.527829	0.00409154	0.0211099	0.193821	0.0327	0.3228	0.101301	31	21	35	44	1.79592	-0.795918	0.150394	-0.750857	0.642845
rna11448	173.667	45.3333	Control	0.209249	-0.626781	-0.176599	NA	0.388639	0	0.0117783	0	0.0001	0.1169	0.000855432	0	5	0	5	NA	NA	1	-1.07967	1
rna11449	2870.83	858.167	Control	0.0393408	-0.292416	0.0130349	-0.610043	0.31091	0.000282464	0.0133993	0.0210805	0.0041	0.1475	0.0277966	13	121	43	99	0.247357	0.752643	2.12e-05	-1.97659	0.00331421
rna1145	1196.17	330.833	Control	0.445583	-1.21383	-1.11802	0.329219	0.275146	0.000781523	0.0161743	0.0483188	0.0117	0.2968	0.0394205	14	44	17	70	1.31016	-0.31016	0.539738	-1.2958	0.958325
rna11454	2527.33	703.667	Control	-0.002777	-0.361751	-0.671408	0.265973	0.230452	0.000618545	0.0114016	0.0542508	0.0031	0.1629	0.0190301	19	72	8	93	3.06771	-2.06771	0.0122974	-1.53536	0.221651
rna11457	2192.83	603.167	Control	-0.214079	-0.326184	-0.474744	-0.252904	0.29087	0.00015986	0.0122627	0.0130363	0.005	0.129	0.0387597	10	73	13	54	0.56902	0.43098	0.25724	-1.93558	0.776525
rna11459	827.833	261.167	Control	-0.171412	-0.444117	0.256697	0.302774	0.255718	0.00121233	0.00920475	0.131707	0.0127	0.1204	0.105482	9	22	10	24	0.981818	0.0181818	1	-1.48271	1
rna1146	1647.5	527.5	Control	-0.598881	-0.298018	-0.622803	0.193873	0.160595	0.00142698	0.00982388	0.145256	0.0271	0.1868	0.145075	24	49	35	69	0.965598	0.0344023	1	-2.0045	1
rna11460	1137.83	347.167	Control	-0.565866	-0.421903	-1.03264	0.20726	0.265968	0.00173434	0.0104626	0.165765	0.0307	0.1007	0.304866	31	23	40	30	1.01087	-0.0108696	1	-0.898634	1
rna11462	176.667	45.3333	Control	-0.554757	-0.782261	-0.2034	-1.50731	0.376053	0.000306324	0.0150601	0.0203401	0.0116	0.1605	0.0722741	1	8	3	5	0.208333	0.791667	0.294118	-1.44316	0.80671
rna11463	200.167	54.8333	Control	0.0356976	0.127887	-0.859973	0.332847	-0.209313	0.00103779	0.00562617	0.184457	0.0453	0.046	0.984783	3	3	10	4	0.4	0.6	0.612616	-0.878549	0.993231
rna11465	717.5	218.5	Control	-0.191195	-0.120921	-0.966208	0.0966347	0.127285	0.00379215	0.00949461	0.3994	0.0078	0.148	0.0527027	12	14	5	25	4.28571	-3.28571	0.0218011	-0.744381	0.292067
rna11466	2008.17	562.833	Control	-0.365896	-0.519752	-0.355941	0.398709	0.293281	0.00118145	0.0193621	0.0610187	0.0217	0.1217	0.178307	31	94	44	46	0.344778	0.655222	0.000297751	-1.92677	0.0237458
rna11467	727.833	226.167	Control	-0.758054	0.686452	-0.411694	0.24649	0.288658	0.000821402	0.00347115	0.236637	0.0175	0.2211	0.0791497	6	16	20	39	0.73125	0.26875	0.789522	-2.20545	1
rna11469	365	106	Control	-0.323849	-0.663269	-0.387945	0.395869	0.286815	0.00451127	0.0222845	0.20244	0.0385	0.1227	0.313773	12	11	10	7	0.763636	0.236364	0.754699	-0.314984	1
rna1147	841.5	250.5	Control	0.127788	-0.156478	-0.619637	0.270469	0.310092	0.00143839	0.0160439	0.0896534	0.0224	0.1421	0.157635	14	24	21	28	0.777778	0.222222	0.661222	-0.675399	1
rna11471	480.167	128.833	Control	0.00511785	-0.365958	-0.556315	-8.49953	0.472144	0.000169586	0.0102536	0.0165391	0.0022	0.0865	0.0254335	1	6	1	8	1.33333	-0.333333	1	-0.306752	1
rna11472	1154.83	312.167	Control	-0.410749	0.0304148	-0.776638	0.286393	0.205456	0.000572838	0.017826	0.032135	0.0133	0.3031	0.0438799	14	60	21	57	0.633333	0.366667	0.254879	-1.94313	0.773964
rna11473	723.833	182.167	Control	-0.288224	-0.457878	-0.537233	-0.129413	-0.0109579	0.00474794	0.014866	0.319383	0.0216	0.1079	0.200185	47	19	21	12	1.38346	-0.383459	0.497677	-1.23211	0.940271
rna11474	376.667	112.333	Control	-0.172282	0.0359013	-0.248882	0.462121	0.253856	0.00332676	0.00467831	0.711103	0.0384	0.1018	0.37721	9	8	11	19	1.94318	-0.943182	0.36169	-1.72976	0.861756
rna11476	690.667	206.333	Control	-0.0808107	-0.544248	-0.400751	0.608824	0.275671	0.000610774	0.0156847	0.0389407	0.019	0.1824	0.104167	8	19	22	25	0.478469	0.521531	0.218748	-1.17086	0.731403
rna11477	1115.33	345.667	Control	0.0113252	-0.544784	0.120444	0.332344	0.332201	0.00773094	0.0291241	0.265448	0.0519	0.3491	0.148668	44	37	59	65	1.31012	-0.310124	0.392161	0.143906	0.883273
rna11478	1075.83	370.167	Control	-0.614503	-0.437211	-0.398061	0.345067	0.347894	0.00532336	0.0284923	0.186835	0.0589	0.2487	0.236832	74	42	59	57	1.70218	-0.702179	0.0628678	-1.18721	0.464171
rna11479	2022.17	581.833	Control	-0.0216173	-0.146134	-1.13749	0.210444	0.216005	0.00156656	0.0115121	0.13608	0.0116	0.1492	0.077748	36	65	25	63	1.39569	-0.395692	0.349741	-1.73663	0.852736
rna1148	186.667	56.3333	Control	-0.66762	-0.469366	-0.522566	NA	-0.0269414	0	0.00864289	0	0	0.0343	0	0	10	0	1	NA	NA	1	-2.01278	1
rna11482	2101.33	661.667	Control	0.285569	-0.0129846	-0.755166	-1.64858	0.235565	0.00015298	0.00896374	0.0170665	0.0044	0.244	0.0180328	7	66	17	120	0.748663	0.251337	0.651694	-1.89042	1
rna11484	782.333	213.667	Control	-0.259636	-0.903503	-0.82572	0.201431	0.215678	0.00249251	0.0107321	0.232248	0.0212	0.1362	0.155653	16	18	15	21	1.24444	-0.244444	0.810083	-1.76163	1
rna11486	794.167	255.833	Control	0.167195	-0.0576861	0.083814	0.371988	0.45505	0.00163787	0.0155898	0.105061	0.015	0.2102	0.0713606	10	19	12	40	1.75439	-0.754386	0.304391	-0.25619	0.816035
rna11487	233.333	69.6667	Control	0.345821	-0.404956	-0.00828749	0.597092	0.417923	0.00213662	0.00763673	0.279783	0.0794	0.0763	1.04063	7	3	17	1	0.137255	0.862745	0.115751	-0.711755	0.587329
rna11488	853.167	250.833	Control	0.126206	-0.532761	-0.67868	0.412677	0.311425	0.00556318	0.0147985	0.375928	0.0921	0.2132	0.431989	32	14	73	34	1.06458	-0.0645793	1	0.138555	1
rna11489	1271.5	387.5	Control	-0.58463	-0.216273	-0.376738	0.195241	0.361657	0.00216753	0.0123144	0.176016	0.0278	0.156	0.178205	22	21	47	44	0.98075	0.0192503	1	-0.579166	1
rna1149	966	285	Control	0.0702146	-0.132487	-0.784239	0.088691	0.256294	0.00272829	0.0145542	0.187457	0.0229	0.2008	0.114044	21	31	22	39	1.20088	-0.20088	0.699376	-1.06843	1
rna11490	639.5	167.5	Control	-0.390587	0.30413	-0.560709	0.315573	0.32575	0.00474948	0.0201276	0.235968	0.0317	0.2383	0.133026	22	14	16	25	2.45536	-1.45536	0.0690022	-0.421871	0.478182
rna11491	832.833	247.167	Control	-0.0456055	-0.76104	-0.458089	0.316802	0.247396	0.00311841	0.0141255	0.220764	0.052	0.2185	0.237986	22	17	43	41	1.23393	-0.233926	0.698491	-1.2175	1
rna11492	1098.67	305.333	Control	-0.118828	-0.867047	-0.345582	0.283815	0.348493	0.000916556	0.00617642	0.148396	0.0275	0.2896	0.0949586	12	12	33	68	2.06061	-1.06061	0.155054	-1.1742	0.652071
rna11493	492.833	137.167	Control	-0.352393	-0.445188	-1.05803	0.484029	0.259259	0.00106963	0.00687956	0.155479	0.0194	0.2485	0.0780684	10	9	13	25	2.13675	-1.13675	0.253444	-1.43586	0.77251
rna11495	454.167	145.833	Control	-0.00165699	-0.92213	0.0562945	0.03106	0.313154	0.000413239	0.0168833	0.0244762	0.0083	0.2247	0.0369381	5	16	5	22	1.375	-0.375	0.72914	-1.08557	1
rna11497	496.167	133.833	Control	-0.562801	-0.643527	-0.421669	0.25181	0.105532	0.00112178	0.00791672	0.141697	0.0125	0.1653	0.0756201	3	16	7	15	0.401786	0.598214	0.291872	-1.87179	0.804473
rna11498	1027.17	325.833	Control	-0.522757	-0.198993	-0.961733	0.344672	0.475495	0.000288759	0.0122012	0.0236665	0.0143	0.1825	0.0783562	5	20	18	47	0.652778	0.347222	0.592376	-0.595149	0.983704
rna115	565.167	178.833	Control	0.152524	-0.930217	-0.480225	0.19881	0.114167	0.000429493	0.00613452	0.0700125	0.0072	0.0964	0.0746888	5	10	4	17	2.125	-1.125	0.442695	-1.35318	0.916327
rna1150	346	92	Control	0.486864	-0.11617	-0.649714	0.563895	0.422534	0.00202339	0.0120733	0.167592	0.0208	0.1963	0.10596	3	8	5	17	1.275	-0.275	1	-0.810981	1
rna11500	724.5	226.5	Control	-0.142867	-0.890645	-0.789718	0.343304	0.299682	0.00163454	0.0110381	0.148082	0.0255	0.1567	0.162731	19	20	19	30	1.5	-0.5	0.39137	-1.45285	0.882316
rna11501	976.833	283.167	Control	0.157616	-0.577768	-0.847802	0.428927	0.355161	0.00233356	0.0159048	0.146721	0.0248	0.1864	0.133047	17	31	22	38	0.947214	0.0527859	1	-1.47891	1
rna11502	183.333	65.6667	Control	-0.263152	-0.695348	-0.459153	0.19506	0.425521	0.00501608	0.00786922	0.637431	0.0524	0.2115	0.247754	9	0	11	7	Inf	#NAME?	0.0592885	NA	0.453838
rna11503	163	56	Control	0.511889	-0.00211183	-0.494846	0.0345626	0.316219	0.0149354	0.0193367	0.772385	0.034	0.2317	0.146741	20	4	9	10	5.55556	-4.55556	0.0211913	-0.530741	0.289762
rna11504	242	73	Control	-0.278337	-0.313368	-0.401297	0.465596	-1.2107	0.00374926	0.00423012	0.886326	0.0441	0.2067	0.213353	12	1	20	11	6.6	-5.6	0.0747853	-1.06275	0.494913
rna11505	1379.5	432.5	Control	-0.227582	-0.730191	-0.363962	-0.472802	0.371377	0.000194143	0.0262947	0.00738334	0.0039	0.2131	0.0183013	7	58	9	61	0.818008	0.181992	0.793434	-0.555653	1
rna11508	713.167	222.833	Control	-0.466573	-0.315477	-0.461088	0.289552	0.18435	0.00522199	0.0176526	0.29582	0.0675	0.3492	0.193299	20	17	46	46	1.11765	-0.117647	0.84528	0.259517	1
rna1151	1824.5	521.5	Control	-0.384692	0.138856	-0.629537	0.329613	0.356066	0.000773347	0.0159397	0.0485171	0.0082	0.1861	0.0440623	17	67	14	78	1.41365	-0.413646	0.431421	-1.48722	0.906799
rna11510	2483.67	714.333	Control	-0.15003	-0.0593303	-0.209972	0.254426	0.288066	0.000973749	0.0216162	0.0450472	0.0138	0.2929	0.0471151	19	116	49	130	0.434553	0.565447	0.00546438	-1.43981	0.137718
rna11515	403.167	115.833	Control	0.074951	-1.10535	-0.737093	0.471771	0.598386	0.00339852	0.030231	0.112419	0.0445	0.3741	0.118952	12	16	18	24	1	0	1	-0.258157	1
rna11516	1359.17	380.833	Control	-0.419263	-0.676584	-1.10654	0.540905	0.463677	0.00340055	0.015891	0.213992	0.0293	0.2536	0.115536	24	19	35	72	2.5985	-1.5985	0.0102774	0.508564	0.199318
rna11517	1168.83	316.167	Control	-0.324584	-0.615279	-0.350438	0.0785764	0.143873	0.0285365	0.0380983	0.749023	0.1614	0.1886	0.855779	230	39	94	27	1.64516	-0.645161	0.0811908	-1.26768	0.508337
rna11519	1787.83	525.167	Control	-0.169732	-0.45056	-0.844216	0.297089	0.426709	0.00348384	0.0130798	0.266352	0.0524	0.1998	0.262262	43	38	91	73	0.90775	0.0922499	0.785357	-1.02745	1
rna1152	1172.17	327.833	Control	-0.170252	-0.772296	-0.86317	0.160335	0.346853	0.000225988	0.0226373	0.00998301	0.0061	0.1834	0.0332606	5	34	8	39	0.716912	0.283088	0.764247	-0.0494181	1
rna11520	1198.5	346.5	Control	0.0910056	-0.557952	-0.813765	0.473464	0.43209	0.00197966	0.0198097	0.0999341	0.0174	0.3107	0.0560026	12	32	21	77	1.26042	-0.260417	0.663396	-0.164833	1
rna11521	895.667	256.333	Control	-0.766064	-0.583261	-0.250374	0.384812	0.421752	0.000182461	0.0177047	0.0103058	0.0129	0.2566	0.0502728	7	17	12	52	1.78431	-0.784314	0.383056	-0.327567	0.875291
rna11522	2857.17	787.833	Control	-0.226024	-0.910988	-0.818654	0.277949	0.307738	0.00148014	0.0165891	0.089224	0.0121	0.1357	0.0891673	43	90	29	80	1.31801	-0.318008	0.396752	-1.3356	0.886965
rna11523	655.167	202.833	Control	-0.438988	-1.26223	-0.234706	0.085012	0.216618	0.0010851	0.0122204	0.088794	0.0567	0.1743	0.325301	11	11	38	27	0.645933	0.354067	0.452589	0.205425	0.921038
rna11524	409	116	Control	0.0716543	-0.870222	-0.796503	-0.0722391	0.420159	0.000521799	0.00760311	0.0686297	0.0249	0.1787	0.13934	4	5	9	16	1.42222	-0.422222	0.704116	-1.15624	1
rna11525	1304.17	366.833	Control	-0.0152001	-0.816505	-0.676854	0.294607	0.218052	0.00123016	0.0124687	0.0986599	0.0143	0.1868	0.0765525	24	47	19	57	1.53191	-0.531915	0.27853	-1.95622	0.793128
rna11526	378.667	104.333	Control	-0.0211573	-0.997541	-0.271622	NA	0.174527	0	0.0173286	0	0.0002	0.1584	0.00126263	0	20	0	12	NA	NA	1	-1.6264	1
rna11527	1174.5	313.5	Control	-0.420367	0.430168	0.0211106	-0.0284296	0.310235	4.6e-05	0.00811122	0.00566639	0.0002	0.1688	0.00118483	2	28	0	42	Inf	#NAME?	0.170188	-1.78811	0.673018
rna11528	692.5	186.5	Control	-0.213026	-0.175538	-0.264272	0.150419	0.172433	0.000466528	0.0102178	0.0456585	0.0039	0.1513	0.0257766	6	24	3	19	1.58333	-0.583333	0.716659	-1.92648	1
rna11529	860.5	264.5	Control	-0.212275	-0.839046	-0.279439	-0.711597	0.395449	0.000521927	0.00911127	0.0572837	0.0215	0.2198	0.0978162	8	19	15	47	1.3193	-0.319298	0.606439	-1.12244	0.99154
rna1153	1204.5	334.5	Control	-0.305404	0.159294	0.72281	0.472057	0.249091	0.000567577	0.0190643	0.0297718	0.0017	0.1595	0.0106583	3	63	2	40	0.952381	0.047619	1	-1.75745	1
rna11531	524.5	147.5	Control	-0.0461516	-0.535755	-0.762406	0.4055	0.482135	0.00148871	0.0147819	0.100712	0.0243	0.193	0.125907	7	12	16	25	0.911458	0.0885417	1	-0.909341	1
rna11532	918.167	263.833	Control	-0.260754	-0.874743	-0.350367	0.519048	0.490755	0.00357231	0.0235093	0.151953	0.0299	0.2794	0.107015	21	24	52	40	0.673077	0.326923	0.362123	0.150888	0.861756
rna11533	2279.17	645.833	Control	-0.698616	-0.694391	-0.665397	0.481219	0.391279	0.004719	0.0134786	0.35011	0.0464	0.2339	0.198375	78	43	121	97	1.45416	-0.454161	0.134335	-1.05882	0.621352
rna11536	3023.5	903.5	Control	-1.14372	-0.831654	-0.610209	0.364319	0.357826	0.00265349	0.0105365	0.251837	0.0461	0.2456	0.187704	70	64	128	156	1.33301	-0.333008	0.174433	-1.39673	0.679544
rna11537	2508.67	728.333	Control	-0.00551455	0.184592	0.244214	0.454148	0.375196	0.00115624	0.0131265	0.0880842	0.016	0.2412	0.066335	21	68	41	133	1.00179	-0.0017934	1	-1.20621	1
rna11538	1014.5	302.5	Control	-0.317282	-1.24677	-0.100302	0.521768	0.570108	0.000849975	0.0194413	0.04372	0.0052	0.1866	0.0278671	8	33	7	40	1.38528	-0.385281	0.584111	-0.415985	0.978437
rna11539	3887.83	1152.17	Control	-0.137162	-0.957085	-0.333138	0.396198	0.360646	0.00133713	0.0126189	0.105962	0.0214	0.1665	0.128529	46	81	85	142	0.948729	0.0512709	0.908676	-0.82396	1
rna1154	423.5	125.5	Control	0.0152247	0.227306	0.0152855	-0.283903	0.0775349	0.0003179	0.0028568	0.111278	0.0102	0.135	0.0755556	3	8	7	15	0.803571	0.196429	1	-1.92319	1
rna11540	1578.83	458.167	Control	-0.0718309	0.573303	-0.192393	0.362798	0.357137	0.00105043	0.0181275	0.0579468	0.0286	0.2222	0.128713	16	43	46	75	0.606673	0.393327	0.18196	-0.643476	0.68974
rna11541	2179.67	700.333	Control	-0.65762	-0.943785	-0.782706	0.275002	0.381723	0.000157781	0.0154606	0.0102054	0.0113	0.2071	0.054563	7	59	29	116	0.474576	0.525424	0.114905	-0.396996	0.585816
rna11544	653.167	195.833	Control	-0.901278	-0.0443388	0.132002	-0.266653	0.208682	8.27e-05	0.0174642	0.00473631	0.0053	0.2482	0.0213537	2	23	7	40	0.496894	0.503106	0.481857	-1.16386	0.932557
rna11545	1640.83	411.167	Male	-0.827794	-0.251465	-0.91823	0.101546	0.0894355	0.00888773	0.0108635	0.818124	0.1796	0.4494	0.399644	188	30	238	78	2.05378	-1.05378	0.00209439	-2.51157	0.0761247
rna11547	1122.5	317.5	Control	-0.565736	-0.404909	-0.764884	0.581389	0.107041	0.000887584	0.00406519	0.218338	0.0366	0.229	0.159825	19	12	41	56	2.1626	-1.1626	0.0972697	-1.64734	0.548219
rna11551	660.333	188.667	RNAi	-0.109954	-0.407376	0.0552416	0.258401	0.248791	0.00284749	0.0125181	0.22747	0.0484	0.2341	0.206749	18	17	27	31	1.21569	-0.215686	0.67399	-1.29834	1
rna11552	473	115	Control	-0.397583	-0.57364	-0.640555	-0.325377	-0.31414	0.0145823	0.0193102	0.755159	0.0223	0.081	0.275309	55	10	25	3	0.5625	0.4375	0.529521	-0.243262	0.952751
rna11558	399.5	98.5	Control	0.145883	0.283702	-0.366064	0.449537	0.30248	0.00202499	0.00883891	0.229099	0.0299	0.1956	0.152863	7	6	12	15	1.45833	-0.458333	0.737817	-0.679321	1
rna11559	1297.33	379.667	Control	0.636861	-0.657926	-0.415033	NA	0.0659754	0	0.00669752	0	0.0002	0.1821	0.0010983	0	42	1	62	0	1	1	-2.29631	1
rna1156	499	146	Control	0.455856	-0.436483	-0.224702	NA	0.127111	0	0.0067564	0	0.0001	0.0604	0.00165563	0	13	0	6	NA	NA	1	-1.7915	1
rna1157	600.167	170.833	Control	-0.530706	0.059772	-0.579537	0.324076	0.411378	0.00164673	0.0122959	0.133924	0.011	0.1191	0.0923594	14	18	13	17	1.01709	-0.017094	1	-1.34183	1
rna11571	222.5	59.5	Control	-0.0547395	-0.362254	-0.279794	0.153487	0.060623	0.00414784	0.00185419	2.23701	0.0289	0.092	0.31413	16	2	11	3	2.18182	-1.18182	0.631257	-1.21042	1
rna11573	825.333	233.667	Control	0.199647	-0.672472	-0.0258652	0.48615	0.125615	0.00126325	0.00670462	0.188415	0.0258	0.1873	0.137747	9	21	23	34	0.63354	0.36646	0.362368	-2.01206	0.861756
rna11574	913	257	Control	-0.929357	-0.671423	-1.1623	0.314073	-0.00180343	0.000542746	0.00483872	0.112167	0.012	0.1445	0.083045	6	23	16	30	0.48913	0.51087	0.297557	-2.28253	0.810319
rna1158	681.5	197.5	Control	-0.981044	-0.748901	-0.137659	0.364006	0.352004	0.000657998	0.0201139	0.0327136	0.017	0.1719	0.0988947	6	14	11	25	0.974026	0.025974	1	-0.0510232	1
rna11580	865.5	274.5	Control	-0.374742	-0.773158	-0.951099	0.279315	0.263984	0.000790654	0.0104687	0.0755256	0.0036	0.066	0.0545455	11	23	4	14	1.67391	-0.673913	0.532017	-1.23103	0.953741
rna11581	881.833	267.167	Control	0.0920273	-0.281297	0.0749939	-0.212832	-0.41791	0.0102799	0.0111421	0.922612	0.0619	0.0631	0.980983	108	18	39	12	1.69231	-0.692308	0.272692	-1.68281	0.789444
rna11584	1095.83	296.167	Control	0.0180143	0.798787	-0.281203	0.486597	0.407319	0.0047747	0.0179888	0.265426	0.0574	0.275	0.208727	26	14	63	55	1.62132	-0.621315	0.268393	0.155171	0.785983
rna11585	1008.33	254.667	Control	-0.244141	-0.887612	0.064009	-0.464514	-0.332435	0.00769679	0.00630373	1.22099	0.1602	0.4353	0.368022	66	6	239	50	2.30126	-1.30126	0.068809	-1.37332	0.477463
rna1160	1905.67	578.333	Control	-1.04998	-0.471557	-0.393027	0.214911	0.312187	0.00191913	0.0133308	0.143963	0.0214	0.1845	0.115989	30	61	46	73	0.78047	0.21953	0.469029	-1.39777	0.92764
rna11604	899.833	225.167	Control	-1.33401	-0.136161	-0.637394	-0.197322	-0.147958	0.0100098	0.0134783	0.742664	0.0295	0.108	0.273148	71	15	16	12	3.25	-2.25	0.0206832	-1.1808	0.285826
rna11606	883.833	232.167	Control	-0.317067	-0.418927	-0.47151	0.154573	0.0275628	0.0199431	0.0144274	1.3823	0.0658	0.0724	0.90884	178	21	40	10	2.06349	-1.06349	0.0959343	-1.76549	0.545515
rna1161	821.333	276.667	Control	-0.292761	-0.32989	-0.899805	0.34741	0.373599	0.00487243	0.0106101	0.459224	0.024	0.1696	0.141509	26	26	26	32	1.23077	-0.230769	0.702409	-1.55851	1
rna11611	1110.33	305.667	Control	-0.0460695	-0.510829	-0.845813	-0.142757	-0.00293416	0.0153804	0.0142504	1.07929	0.0259	0.0329	0.787234	151	29	24	3	0.611694	0.388306	0.578882	-1.98788	0.976007
rna11615	1692	474	Control	-0.292516	-0.674016	-1.20511	-0.0569111	0.449264	0.000314654	0.00562556	0.0559329	0.0087	0.2216	0.0392599	9	23	19	82	1.68879	-0.688787	0.31977	-1.32931	0.825577
rna11616	611.167	171.833	Control	-0.606537	-0.443118	-0.801292	0.295387	0.598898	0.00142632	0.0062396	0.228592	0.008	0.2589	0.0309	8	3	23	34	3.44928	-2.44928	0.098212	0.79644	0.549761
rna11617	948.167	272.833	Control	-0.0309254	-0.737564	-1.01795	0.479413	0.332598	0.000445389	0.00545405	0.0816621	0.034	0.1716	0.198135	6	11	38	38	0.545455	0.454545	0.297403	-0.90619	0.810107
rna11618	474.333	143.667	Control	0.197021	-0.0477427	-0.931947	NA	0.221846	0	0.00113324	0	0.0001	0.0577	0.0017331	0	4	1	11	0	1	1	-1.6163	1
rna1162	204.333	65.6667	Control	0.755069	-0.27022	0.00429731	0.0595129	-1.40699	0.000134049	0.00288511	0.0464623	0.0053	0.1372	0.0386297	1	5	2	8	0.8	0.2	1	-1.83537	1
rna11625	1223.67	351.333	Control	-0.633479	0.80548	-0.609564	0.248299	0.285716	0.0020459	0.00976302	0.209556	0.0336	0.1782	0.188552	21	25	45	47	0.877333	0.122667	0.856696	-1.21543	1
rna11628	417.5	119.5	Control	-0.0270652	0.520623	-0.460518	0.274788	0.195852	0.00178962	0.0185718	0.0963623	0.0161	0.1421	0.1133	9	15	6	12	1.2	-0.2	1	-1.24997	1
rna11629	698	208	Control	-0.458512	-0.754907	-0.168382	-0.593626	-0.0217789	0.00721915	0.022153	0.325877	0.0111	0.0252	0.440476	89	40	6	1	0.345833	0.654167	0.431414	-1.7869	0.906799
rna11637	580.667	160.333	Control	-0.274938	-0.385989	-0.137893	NA	-0.0333136	0	0.00975182	0	0	0.0341	0	0	28	0	3	NA	NA	1	-2.24425	1
rna11638	2099.5	654.5	Control	-0.953201	-0.449177	-0.174002	0.286143	0.206192	0.0009767	0.00566908	0.172285	0.027	0.1928	0.140041	19	38	60	97	0.808333	0.191667	0.630973	-1.70417	1
rna11639	5680	1721	Control	0.251906	-5.45e-05	-0.242882	0.13533	0.0571053	0.000365501	0.00862688	0.0423677	0.0038	0.1798	0.0211346	46	171	19	246	3.4072	-2.4072	1.25e-05	-2.1009	0.00226398
rna1164	1162.33	346.667	Control	-0.814521	-0.623222	0.319656	-0.192401	0.301752	0.00063445	0.0154604	0.0410372	0.0046	0.1769	0.0260034	13	43	7	42	1.81395	-0.813953	0.321167	-1.23959	0.827412
rna11640	521	169	Control	0.0373979	-1.11273	-0.678148	0.551983	0.247518	0.00177753	0.00456157	0.389675	0.0854	0.2134	0.400187	12	3	43	27	2.51163	-1.51163	0.238155	0.542725	0.757176
rna11641	790.833	241.167	Control	-0.796956	-0.0303801	-0.394256	0.444537	0.0830169	0.000441953	0.00249356	0.177238	0.0408	0.1289	0.316524	5	6	31	28	0.752688	0.247312	0.749527	-1.20822	1
rna11642	1337.17	306.833	Control	0.183498	-0.241388	-0.440453	0.00557043	0.150695	0.000545822	0.00952805	0.0572858	0.0139	0.209	0.0665072	17	26	22	44	1.30769	-0.307692	0.544328	-1.68434	0.95918
rna11645	2453	736	Control	-0.596235	-0.505395	0.00745607	0.198196	0.185633	0.00337249	0.0175647	0.192004	0.0207	0.2142	0.0966387	68	84	48	107	1.80456	-0.804563	0.0137586	-1.07604	0.234864
rna11646	961.167	256.833	Control	-0.401875	-0.497446	-0.643284	0.192437	0.14884	0.00707864	0.0156475	0.452383	0.0453	0.0948	0.477848	88	28	22	13	1.81494	-0.814935	0.193411	-1.93117	0.703229
rna11650	209.667	60.3333	Control	-0.369045	-0.425831	0.458513	-0.393821	-0.0942192	0.00358701	0.0108833	0.32959	0.0002	0.2351	0.000850702	10	4	9	8	2.22222	-1.22222	0.460744	-0.491902	0.925473
rna11654	3629.67	1053.33	Control	-0.0905759	-0.852785	-0.111797	0.267378	0.162219	0.000511649	0.00377155	0.13566	0.0338	0.223	0.15157	20	38	138	187	0.713196	0.286804	0.311063	-1.991	0.820544
rna11655	1006.17	271.833	Control	-0.306174	0.258026	-1.3696	0.339004	-0.0404095	0.000289733	0.000884503	0.327566	0.0271	0.2059	0.131617	3	3	37	44	1.18919	-0.189189	1	-1.1675	1
rna1166	430.5	112.5	Control	-0.45873	-0.0307279	0.0414902	-0.128477	0.471481	0.00258099	0.0224212	0.115114	0.0172	0.2081	0.0826526	10	8	13	18	1.73077	-0.730769	0.389672	0.085388	0.880531
rna1167	527.833	168.167	Control	0.0224833	0.141388	-0.688197	0.64065	-0.210693	0.0014535	0.0050986	0.285079	0.0101	0.1823	0.0554032	7	9	5	24	3.73333	-2.73333	0.080489	-1.49296	0.508037
rna11670	737	202	Control	0.13995	-0.721773	0.777701	0.182559	0.0991174	0.00101454	0.00962273	0.105431	0.0236	0.2752	0.0857558	7	23	19	38	0.608696	0.391304	0.460609	-1.79357	0.925376
rna11681	1625.5	447.5	Control	-0.0140264	-0.0612304	-0.514365	0.337263	0.211142	0.000720912	0.00616873	0.116866	0.0205	0.1667	0.122975	19	37	31	58	0.960767	0.0392328	1	-2.08473	1
rna11682	2519.17	786.833	Control	0.0190828	-0.233216	-0.905641	0.375583	0.248432	0.00138204	0.00637443	0.216809	0.0244	0.2203	0.110758	29	40	63	135	1.55357	-0.553571	0.141979	-1.4264	0.63454
rna11686	955	305	Control	-0.401543	-0.0935883	-0.50029	-0.114997	0.0263581	0.0150786	0.021519	0.70071	0.0846	0.2983	0.283607	156	28	91	32	1.79775	-0.797753	0.0555852	-1.38837	0.441952
rna11697	4275.17	1298.83	Control	-0.484323	-1.18453	-0.423222	0.320783	0.296532	0.00146343	0.0157727	0.0927828	0.0123	0.2192	0.0561131	63	168	50	202	1.515	-0.515	0.0671377	-1.60207	0.473866
rna11698	911	280	Control	-0.386173	-0.561697	-0.524048	0.28694	0.0885526	0.000513639	0.0190999	0.0268923	0.01	0.1777	0.0562746	8	64	9	34	0.472222	0.527778	0.179416	-1.99305	0.686594
rna11699	814.167	238.833	Control	-0.366529	-0.178982	-0.301124	0.351109	0.238795	0.00276627	0.00961026	0.287846	0.059	0.1888	0.3125	20	12	55	36	1.09091	-0.0909091	1	-1.04991	1
rna1170	1134.17	293.833	RNAi	-0.304704	-0.809965	-0.307055	0.39776	0.456236	0.00192262	0.00429965	0.447158	0.0294	0.196	0.15	14	13	29	52	1.93103	-0.931034	0.17481	-1.49201	0.679652
rna11700	3649.5	1108.5	Control	0.055413	-0.9388	-0.412798	0.308437	0.299272	0.000821642	0.0151699	0.0541626	0.0132	0.2307	0.0572172	37	114	51	186	1.18369	-0.183695	0.534799	-1.25847	0.955358
rna11705	278.5	84.5	Control	-0.786475	-0.208618	-1.15301	0.583677	0.33923	0.00176693	0.00161299	1.09544	0.0185	0.1529	0.120994	4	3	6	10	2.22222	-1.22222	0.65002	-1.487	1
rna11706	263.333	75.6667	Control	-0.367963	-0.735623	-0.738789	0.210879	0.223566	0.00654525	0.0180422	0.362775	0.044	0.2313	0.190229	13	4	9	12	4	-3	0.0931084	-0.235562	0.541058
rna11709	1036.33	316.667	Control	0.199595	-0.238422	-0.0694895	0.329133	0.291204	0.00127875	0.00259019	0.493689	0.031	0.2095	0.147971	12	8	39	46	1.76923	-0.769231	0.322683	-1.47854	0.828493
rna1171	452.167	114.833	Control	-7.34e-06	-1.36547	-1.56032	-0.435313	0.229827	6.051e-05	0.0166957	0.00362429	0.0236	0.2152	0.109665	1	21	8	13	0.077381	0.922619	0.00934195	-1.71521	0.190473
rna11711	462	117	Control	-0.34237	0.112714	-0.215486	0.383658	0.588571	0.00107384	0.00345249	0.311033	0.0321	0.279	0.115054	5	3	18	24	2.22222	-1.22222	0.444236	-1.1816	0.917214
rna11717	939.667	251.333	Control	0.296535	-0.75774	-0.957553	0.234545	0.0854088	0.00103814	0.0114059	0.0910178	0.016	0.1681	0.0951814	8	31	14	35	0.645161	0.354839	0.461864	-1.85005	0.925806
rna11718	685.667	178.333	Control	-0.511073	-0.648127	-0.119152	-0.0782295	0.0816402	0.00113606	0.00195079	0.582361	0.0476	0.232	0.205172	7	7	30	30	1	0	1	-1.82515	1
rna1172	709.333	184.667	Control	-0.134549	-0.255188	-1.00105	-0.0236299	0.315221	0.000114661	0.0193943	0.00591211	0.0197	0.3572	0.0551512	2	27	5	34	0.503704	0.496296	0.689982	-1.29196	1
rna11725	310.333	79.6667	Control	-0.127553	-0.412042	-1.75335	0.224618	0.387596	0.000782035	0.00615294	0.127099	0.0174	0.078	0.223077	5	1	4	7	8.75	-7.75	0.131222	1.74917	0.613531
rna11726	1915.67	532.333	Control	-0.0301611	-1.21007	-1.26252	0.12894	0.00250894	0.000811796	0.00455426	0.17825	0.0153	0.2188	0.0699269	15	38	31	99	1.26061	-0.260611	0.574666	-2.19144	0.973507
rna1173	457.667	139.333	Control	0.618496	-1.17889	-0.938481	NA	0.428918	0	0.00721026	0	0.009	0.1169	0.0769889	0	8	4	15	0	1	0.28547	-0.981999	0.797493
rna11730	481.5	145.5	Control	0.438033	-1.09442	-1.64736	0.279599	0.098876	0.0133499	0.0220308	0.605964	0.0307	0.0382	0.803665	39	15	31	2	0.167742	0.832258	0.0134181	-0.835662	0.232047
rna11734	1139.5	321.5	Control	-0.0767092	-0.726314	-0.885187	0.437121	0.183972	0.000778191	0.00671479	0.115892	0.0144	0.1648	0.0873786	7	25	17	46	0.757647	0.242353	0.628147	-1.81555	1
rna11735	612.167	179.833	Control	-0.340815	-1.44775	-0.194756	0.378815	0.389779	0.00203045	0.0139332	0.145728	0.0454	0.154	0.294805	9	12	33	25	0.568182	0.431818	0.314038	-0.485915	0.821973
rna11739	457	119	Control	-0.113012	-0.292969	-0.0386971	NA	0.178444	0	0.00952649	0	0.0001	0.1443	0.000693001	0	13	0	15	NA	NA	1	-1.55464	1
rna1174	1079.33	285.667	Control	-0.9743	0.894089	1.41427	0.406411	0.395498	0.000867214	0.018652	0.0464943	0.0079	0.2198	0.0359418	8	39	11	46	0.857809	0.142191	0.804206	-1.08486	1
rna11740	155.667	42.3333	Control	0.150152	-0.485664	-0.842966	NA	-0.0285714	0	0.00510353	0	0.0001	0.1185	0.000843882	0	4	0	5	NA	NA	1	-1.54833	1
rna11746	1884.83	506.167	Control	0.121653	-0.150565	0.187977	-0.155983	0.148958	0.000115042	0.00884099	0.0130123	0.0072	0.1567	0.0459477	6	61	14	60	0.421546	0.578454	0.0983426	-2.18581	0.550204
rna11748	1169.83	354.167	Control	-0.146088	-0.514472	-0.670564	0.181794	0.230173	0.000243812	0.0109423	0.0222817	0.0207	0.149	0.138926	6	24	24	44	0.458333	0.541667	0.1581	-0.896123	0.655621
rna11749	1830.67	608.333	Control	-0.537483	-0.619506	-0.398964	0.420547	0.328061	0.00107292	0.00609282	0.176095	0.0244	0.1279	0.190774	22	34	46	63	0.886189	0.113811	0.741336	-1.70526	1
rna1175	826.667	208.333	Control	0.427031	-0.299878	-0.708295	0.418398	0.434114	0.00358238	0.0159441	0.224684	0.0488	0.2069	0.235863	24	16	35	29	1.24286	-0.242857	0.685472	-0.608711	1
rna11750	2432.17	735.833	Control	-0.417512	-0.413168	-1.05136	0.210109	0.22042	0.00088837	0.00582073	0.152622	0.0124	0.1953	0.0634921	29	51	41	99	1.37303	-0.373027	0.296089	-1.97253	0.809162
rna11751	1206.17	290.833	Control	-0.249657	-0.312103	0.0749517	-1.3415	-0.483512	0.00444412	0.0126778	0.350543	0.0348	0.3513	0.0990606	40	25	49	72	2.28	-1.28	0.0123889	-1.31958	0.222875
rna11752	1555.5	445.5	Control	0.755228	-0.393676	-0.221803	0.101205	0.106601	0.000572527	0.00869597	0.0658382	0.0123	0.1659	0.074141	20	51	19	58	1.19711	-0.19711	0.709865	-2.2462	1
rna11753	488.333	129.667	Control	-1.27113	-0.163197	-0.183504	0.48199	-0.0675659	0.000816319	0.00185106	0.441	0.0369	0.3253	0.113434	6	3	18	34	3.77778	-2.77778	0.135847	-1.3296	0.62517
rna11756	1181.83	330.167	Control	-0.390473	-1.14334	-0.856237	0.466658	0.339217	0.000915033	0.00541717	0.168913	0.0137	0.1626	0.0842558	18	22	17	43	2.06952	-1.06952	0.0933541	-1.97573	0.541265
rna11759	1729.5	484.5	Control	0.70486	-0.613822	-1.00592	-0.396495	-0.378155	0.0041906	0.012914	0.324501	0.0037	0.1906	0.0194124	66	61	10	69	8.34221	-7.34221	6.55e-09	-1.70527	4.37458e-06
rna1176	579.833	161.167	Control	-0.0852143	-1.38941	-1.63042	0.636166	0.184085	0.00285559	0.0235833	0.121086	0.0332	0.2461	0.134905	20	18	20	24	1.33333	-0.333333	0.658071	-0.326836	1
rna11761	1527.17	437.833	Control	-0.0946468	-0.0669491	-0.521547	-0.0950808	0.317376	0.000389996	0.00800294	0.0487316	0.0128	0.122	0.104918	7	34	24	42	0.360294	0.639706	0.0476709	-1.54176	0.411881
rna11762	317.333	81.6667	Control	-0.475466	-0.335895	-0.284	0.0214928	0.182153	0.000503348	0.0136031	0.0370024	0.0044	0.3489	0.0126111	3	14	2	15	1.60714	-0.607143	1	-1.70662	1
rna11764	196.5	52.5	Control	1.22158	-0.765411	-0.92549	-0.00461579	0.155938	0.00348813	0.0038802	0.898956	0.02	0.3149	0.0635122	5	1	7	14	10	-9	0.0601635	-0.046829	0.457149
rna11765	694.5	220.5	Control	-0.112994	-0.371786	-0.423237	-0.268136	-0.620045	0.0162723	0.0195098	0.834058	0.1147	0.1498	0.765688	106	20	88	16	0.931765	0.0682353	1	-1.72294	1
rna1177	589.667	166.333	Control	-0.221932	-0.234623	-0.58737	NA	0.461561	0	0.0222486	0	0.016	0.2115	0.0756501	3	16	9	30	0.625	0.375	0.7326	-0.740422	1
rna11786	417.167	116.833	Control	-1.01087	-0.274489	-0.918318	0.2172	0.161853	0.0146412	0.0160486	0.912303	0.0923	0.1564	0.590153	64	11	17	0	0	1	0.117264	-1.04962	0.589973
rna1179	1278	345	Control	-0.000660118	-0.359696	-1.37321	0.499839	0.169182	0.000549803	0.0214817	0.025594	0.004	0.2508	0.015949	4	75	3	52	0.924444	0.0755556	1	-1.63289	1
rna11791	531	165	Control	-0.464537	-1.03409	-0.40927	-0.492579	-0.678991	0.0126454	0.0513151	0.246427	0.0327	0.2361	0.138501	44	25	11	22	3.12	-2.12	0.0112691	1.32909	0.210527
rna1180	1120.17	346.833	Control	-0.948291	-0.0654453	-0.954512	0.343816	0.356455	0.000716621	0.0111734	0.0641362	0.0121	0.2137	0.0566214	10	32	18	55	0.954861	0.0451389	1	-1.36062	1
rna11802	1139.17	297.833	Control	0.15244	-0.224678	0.00146656	-0.0499033	0.314955	0.000857958	0.0155904	0.0550312	0.0276	0.2726	0.101247	14	24	33	62	1.09596	-0.0959596	0.842745	-0.201129	1
rna11806	181.833	52.1667	Control	-0.337147	-1.00887	-1.03434	-1.79693	0.192049	0.000297285	0.0167257	0.0177742	0.0002	0.2056	0.000972763	1	5	3	8	0.533333	0.466667	1	-0.39554	1
rna11807	618.333	179.667	Control	-0.33123	-0.429012	-0.398371	0.0798273	0.142623	0.00117293	0.00323138	0.362979	0.0564	0.2296	0.245645	10	3	35	32	3.04762	-2.04762	0.131931	-1.24503	0.61537
rna1181	763.5	199.5	Control	0.843138	0.341048	-0.555182	0.280678	0.272659	0.00208624	0.0183377	0.113768	0.0228	0.2337	0.097561	20	28	19	33	1.2406	-0.240602	0.682975	-1.2536	1
rna11816	577.333	157.667	Control	-0.338852	-0.517003	-0.597431	0.480988	0.399473	0.00971879	0.0233472	0.416272	0.1218	0.4384	0.277828	52	23	73	31	0.923169	0.0768314	0.868819	-1.06903	1
rna11823	4116.83	1283.17	Control	0.295901	-0.776829	-0.587484	0.123992	0.252398	0.00184748	0.0142736	0.129433	0.0255	0.2275	0.112088	49	116	115	202	0.741979	0.258021	0.157155	-1.33183	0.655621
rna11824	1180.5	349.5	Control	-0.00669803	0.259048	-1.41952	0.269904	0.333767	0.0018753	0.00577725	0.324601	0.0289	0.2308	0.125217	21	18	35	60	2	-1	0.0839895	-1.43532	0.5178
rna11825	1550	460	Control	-0.30187	-0.516387	-0.956322	NA	0.0840802	0	0.0098833	0	0.0001	0.1435	0.000696864	0	74	0	51	NA	NA	1	-2.36326	1
rna11827	775.833	217.167	Control	-0.0347811	-0.997562	-0.521801	0.140635	0.361269	0.00312759	0.0116343	0.268825	0.0562	0.2642	0.212718	24	14	45	45	1.71429	-0.714286	0.181743	-0.556313	0.68974
rna11829	156.833	38.1667	Control	0.0306234	-0.959949	-0.744805	0.242576	0.419812	0.00632715	0.0173724	0.364208	0.0724	0.3101	0.233473	4	4	8	8	1	0	1	-0.455004	1
rna11830	323.333	84.6667	Control	0.0918319	0.091605	-0.116192	-0.0139974	0.0147651	8.47e-05	0.0222523	0.00380746	0.0032	0.1581	0.0202404	1	24	1	11	0.458333	0.541667	1	-1.92411	1
rna11832	1541.17	420.833	Control	-0.632624	0.497467	0.186845	0.0889757	0.0883287	0.00292632	0.00405036	0.722484	0.0915	0.1821	0.502471	36	9	138	53	1.49356	-0.493559	0.350882	-0.505141	0.853692
rna11834	3067.83	928.167	Control	0.0322891	-0.50471	-0.612565	0.424849	0.145011	0.0011496	0.00587516	0.195671	0.0241	0.1562	0.154289	43	65	75	118	1.04082	-0.0408205	0.902369	-2.05372	1
rna11835	1252.33	322.667	Control	-0.417411	-0.178311	-0.451992	0.336861	0.0533878	0.000415791	0.0262284	0.0158527	0.0026	0.2232	0.0116487	3	80	1	49	1.8375	-0.8375	1	-1.61298	1
rna11837	523.667	154.333	Control	-0.791796	-0.491436	-0.462666	-0.147249	-0.0631016	0.0062286	0.0158185	0.393755	0.0217	0.1597	0.13588	32	12	11	14	3.39394	-2.39394	0.0223282	-1.24191	0.296396
rna11839	926.5	285.5	Control	0.222131	0.0521318	-0.507241	-0.00921069	0.333541	0.0153978	0.0238042	0.64685	0.0476	0.2052	0.231969	92	24	44	27	2.22443	-1.22443	0.0185736	-1.10686	0.27302
rna1184	1739.17	507.833	Control	-0.758785	-0.127645	-0.56593	0.320248	0.316316	0.00065654	0.00629138	0.104355	0.0107	0.119	0.089916	13	31	21	51	1.01843	-0.0184332	1	-1.81562	1
rna11840	3285.5	10745.5	Control	-0.85497	-0.111558	-1.40815	0.1329	0.129282	0.00154829	0.0205597	0.075307	0.0216	0.2362	0.0914479	155	363	253	539	0.90969	0.0903102	0.464235	-0.670887	0.926208
rna11841	745.667	238.333	Control	-0.381889	-0.573997	-0.235566	0.124245	0.112465	0.0043448	0.0133396	0.325707	0.0401	0.2053	0.195324	23	21	33	30	0.995671	0.004329	1	-1.27877	1
rna11843	1221.17	380.833	Control	0.0773175	-1.45345	-0.581512	-0.604286	0.189729	0.000304851	0.011505	0.0264973	0.0121	0.1658	0.0729795	6	30	17	52	0.611765	0.388235	0.458163	-1.27659	0.924303
rna11844	1054.83	298.167	Control	-0.161647	-0.495735	-0.290872	0.193142	0.255483	0.00280267	0.00348007	0.805349	0.0305	0.1986	0.153575	14	6	33	46	3.25253	-2.25253	0.0431708	-0.666172	0.392367
rna11846	727	200	Control	-0.261543	-0.533704	-0.712938	-0.113142	-0.156298	0.0132795	0.0331612	0.400455	0.0474	0.091	0.520879	113	21	34	10	1.53274	-0.532738	0.361514	-0.555097	0.861756
rna1185	551	160	Control	0.00230346	-0.785469	-0.640706	0.665687	0.51121	0.00229544	0.00979827	0.23427	0.0189	0.1521	0.12426	9	9	18	22	1.22222	-0.222222	0.781175	-0.498677	1
rna11853	1240	356	Control	-0.188156	-1.00767	-0.889021	0.522791	0.428128	0.00365556	0.00412437	0.886329	0.0529	0.123	0.430081	43	12	119	41	1.06957	-0.0695652	1	-1.37477	1
rna11857	1291.17	382.833	Control	-0.0639336	-0.674906	0.146743	0.168976	0.0801552	0.000420145	0.0140135	0.0299815	0.0081	0.2212	0.0366184	14	46	11	64	1.77075	-0.770751	0.265116	-1.59724	0.783265
rna11858	601.667	160.333	Control	-0.397602	-0.28065	-0.869751	0.191239	0.304113	0.000938915	0.00455409	0.20617	0.0236	0.202	0.116832	13	11	15	23	1.81212	-0.812121	0.301944	-2.04999	0.813353
rna11859	148.833	43.1667	Control	-0.526385	-0.249323	-0.684527	-0.151997	-7.31076	0.00654681	0.000640956	10.2141	0.0001	0.0961	0.00104058	16	1	9	5	8.33333	-7.33333	0.0724904	-1.06275	0.491095
rna1186	859.167	256.833	Control	-0.430284	-0.670967	0.512184	0.081373	0.141404	0.000472743	0.0200378	0.0235926	0.0051	0.2085	0.0244604	13	64	5	31	1.25937	-0.259375	0.787825	-2.13466	1
rna11860	1148.83	324.167	Control	-0.951851	-1.10704	-1.42335	0.0691063	0.227808	0.0134994	0.0309181	0.436617	0	0	NA	200	25	379	87	1.78677	-0.786774	0.0194918	-1.71691	0.279208
rna11861	677.333	198.667	Control	-0.527866	-0.832933	-0.858492	0.478005	0.308121	0.02259	0.0293617	0.76937	0.0494	0.1555	0.317685	143	28	28	7	1.19444	-0.194444	0.806818	-1.33404	1
rna11864	287.667	66.3333	Control	-0.252459	-1.45468	-1.20242	0.194451	0.196176	0.00774909	0.0061859	1.2527	0.0178	0.0236	0.754237	31	5	2	1	2.9	-1.9	0.421493	-1.61066	0.901049
rna11866	1884.17	542.833	Control	-0.804416	-0.576117	-0.365878	0.180912	0.200886	0.0003417	0.00507318	0.0673543	0.0143	0.1876	0.076226	10	43	28	87	0.722591	0.277409	0.552244	-2.20929	0.963789
rna11867	1504.33	448.667	Control	1.08161	-0.728849	-0.315934	0.265926	0.291715	0.00209163	0.018377	0.113818	0.0174	0.1662	0.104693	25	46	31	49	0.859046	0.140954	0.736322	-0.734914	1
rna11868	500.333	132.667	Control	0.00335613	-1.37647	-1.07689	0.202133	0.215513	0.00430365	0.0137368	0.313292	0.0234	0.208	0.1125	11	16	11	17	1.0625	-0.0625	1	-1.29091	1
rna11869	658	191	Control	0.125484	-1.45477	-0.591852	-0.433109	0.131355	0.000836582	0.0125429	0.0666974	0.0034	0.1495	0.0227425	3	22	4	24	0.818182	0.181818	1	-1.47142	1
rna11871	962.333	276.667	Control	-0.291882	-0.78077	-0.705277	-1.81322	0.366561	0.000549065	0.0068312	0.0803761	0.007	0.2234	0.0313339	7	11	11	50	2.89256	-1.89256	0.106119	-0.854701	0.563612
rna11872	286.833	82.1667	Control	-0.103226	-0.317467	-0.957149	-0.656627	0.395491	0.000283969	0.0100324	0.0283051	0.0002	0.1584	0.00126263	3	9	3	10	1.11111	-0.111111	1	-1.49188	1
rna11873	2259.67	710.333	Control	0.114736	-0.816974	-0.920309	-0.211854	0.318962	0.000384519	0.00843956	0.0455615	0.0105	0.1643	0.0639075	14	45	31	92	0.923297	0.0767025	1	-1.19736	1
rna11874	2042.33	609.667	Control	0.108897	-1.25904	-0.799638	0.41053	0.414441	0.000645875	0.00475096	0.135946	0.0165	0.1818	0.0907591	16	24	35	93	1.77143	-0.771429	0.167391	-1.63583	0.669187
rna11875	1142	346	Control	-0.0383579	-0.323256	-1.08675	-0.204372	-0.221944	0.01456	0.0171045	0.851238	0.0467	0.0837	0.557945	174	42	25	15	2.39583	-1.39583	0.0229419	-1.81566	0.301176
rna11877	321.333	92.6667	Control	0.213744	-0.368129	-0.699193	-1.31375	-2.74831	0.0034584	0.00342866	1.00867	0.1373	0.0014	98.0714	9	2	21	8	1.71429	-0.714286	0.696189	-0.419931	1
rna1188	1067.83	315.167	Control	-0.29845	-0.262336	-0.796583	0.480562	0.469793	0.00394354	0.00796462	0.495131	0.0663	0.1331	0.498122	30	11	69	32	1.22266	-0.222661	0.688724	-0.00696795	1
rna11884	484.5	133.5	Control	0.138443	-0.308251	-0.270609	0.126093	-0.350285	0.00808374	0.00520665	1.55258	0.0537	0.0737	0.72863	44	8	26	6	1.26	-0.26	0.76652	-1.84652	1
rna11885	4252.83	1378.17	Control	-0.322145	-0.442102	-0.0433072	-0.0209792	-0.00978538	0.0151967	0.0224256	0.67765	0.054	0.103	0.524272	606	149	163	54	1.32732	-0.32732	0.129156	-1.30032	0.61042
rna11887	1992.83	614.167	Control	-0.589396	-0.527475	-0.505807	0.0699627	0.251094	0.001918	0.00869307	0.220636	0.0247	0.1645	0.150152	38	53	48	74	1.10535	-0.105346	0.778256	-1.72289	1
rna1189	542	157	Control	-0.802963	-0.34534	-1.31374	-0.0314553	0.240773	0.00024827	0.00840721	0.0295306	0.0056	0.1232	0.0454545	3	11	5	16	0.872727	0.127273	1	-1.2657	1
rna11890	1032.83	305.167	Control	-0.199029	0.390186	0.173835	0.0502162	-0.0242313	0.0221491	0.032462	0.682309	0.0847	0.3817	0.221902	177	32	104	37	1.89308	-0.893076	0.0201016	-1.36098	0.28116
rna11891	744.333	200.667	Control	-0.00632032	-0.622208	-0.166352	-0.0130754	-0.232735	0.0142321	0.0205411	0.692861	0.0285	0.0408	0.698529	72	15	13	2	0.697436	0.302564	1	0.0571335	1
rna11892	729.167	227.833	Control	-0.0536046	-0.230934	-0.0581209	0.1367	0.0912724	0.0276906	0.033857	0.817871	0.1106	0.5397	0.204929	211	19	92	30	3.62976	-2.62976	6.77e-05	-1.39836	0.00803825
rna11895	1160.83	327.167	Control	0.206514	0.0969865	-0.214083	0.487734	0.450411	0.00721228	0.00754178	0.956309	0.0313	0.0162	1.9321	96	19	21	6	1.29323	-0.293233	0.592607	-1.48586	0.983812
rna11903	1255.17	319.833	Control	0.160664	-0.188683	-0.641683	0.114341	0.187206	0.000552621	0.00513745	0.107567	0.0177	0.2533	0.0698776	14	20	26	57	1.53462	-0.534615	0.390951	-2.14984	0.881743
rna1191	1048.67	328.333	Control	-0.855473	0.102229	-0.463845	0.318511	0.300908	0.00532362	0.00964658	0.551866	0.0958	0.5224	0.183384	70	19	148	89	2.0889	-1.0889	0.0110954	-1.91811	0.208742
rna11913	4153.33	1168.67	RNAi/Immune	-0.133313	-0.453069	-0.624024	-0.287194	-0.521423	0.00153872	0.0104744	0.146902	0.0199	0.1946	0.102261	88	69	90	168	2.35271	-1.35271	3.83e-05	-0.782087	0.00499114
rna11913	4153.33	1168.67	RNAi/Immune	-0.133313	-0.453069	-0.624024	-0.287194	-0.521423	0.00153872	0.0104744	0.146902	0.0199	0.1946	0.102261	88	69	90	168	2.35271	-1.35271	3.83e-05	-0.782087	0.00499114
rna11914	525.5	155.5	Control	0.272343	-0.249829	-0.059089	-0.421312	-2.1268	0.000765496	0.000700384	1.09297	0.0138	0.3073	0.0449073	9	2	32	32	4.5	-3.5	0.0980022	-1.3134	0.548874
rna11917	497.5	156.5	Control	-0.339706	-0.0514924	-0.165639	0.233301	-0.26685	0.00194646	0.003922	0.496292	0.0448	0.1547	0.289593	13	9	43	25	0.839793	0.160207	0.802259	-1.86675	1
rna11918	265.167	85.8333	Control	-0.0748107	-0.608872	-0.960752	0.191194	0.472191	0.00212036	0.00515798	0.411083	0.0168	0.3136	0.0535714	8	4	6	20	6.66667	-5.66667	0.0143865	-1.11721	0.240963
rna11919	757.5	217.5	Control	-0.600606	-0.691468	-1.78439	0.536761	0.428599	0.002462	0.00525503	0.468503	0.0396	0.1591	0.2489	19	6	31	25	2.55376	-1.55376	0.0891803	-0.241004	0.532391
rna11920	268.167	64.8333	Control	0.443636	-0.995201	-1.37286	NA	0.0307797	0	0.025725	0	0.0002	0.1608	0.00124378	0	28	0	9	NA	NA	1	-2.30023	1
rna11937	2181.83	590.167	Control	0.369844	-0.460892	0.145955	-0.37228	-0.425135	0.0226586	0.0350822	0.645872	0.0921	0.2616	0.352064	262	69	156	68	1.63619	-0.636195	0.0158849	-0.29679	0.25411
rna11938	4440.17	1256.83	Control	0.403675	-1.17406	0.16789	-0.00532032	-0.174829	0.0145571	0.0394155	0.369325	0.0733	0.2805	0.261319	437	165	317	167	1.38887	-0.388873	0.0141925	-0.0451817	0.239213
rna11939	1504.67	418.333	Control	-0.625045	-0.495086	-0.456866	-0.00271212	0.0850256	0.00207946	0.0130869	0.158897	0.0259	0.2215	0.11693	25	34	44	67	1.11965	-0.119652	0.745332	-1.08919	1
rna11940	1051.83	292.167	Control	-0.580114	-0.24219	-0.122653	-0.0221232	0.39576	0.00287915	0.0211654	0.136031	0.0258	0.2648	0.097432	24	29	30	47	1.29655	-0.296552	0.587167	-0.569525	0.980276
rna11943	540.667	188.333	Control	-0.187051	-0.133195	-0.393541	0.241767	0.291703	0.00704212	0.0133085	0.529145	0.0367	0.3079	0.119195	38	17	20	35	3.91176	-2.91176	0.00107137	-1.08468	0.0500989
rna11944	662.333	183.667	Control	-0.0427277	-0.308429	0.0353954	0.149965	0.241394	0.00915766	0.0408471	0.224194	0.0582	0.2876	0.202364	42	24	38	29	1.30373	-0.303728	0.482162	-0.247747	0.932557
rna11946	845.5	249.5	Control	-0.37362	0.294984	-1.07856	0.258151	0.291353	0.0047156	0.0298594	0.157927	0.0616	0.2823	0.218208	32	27	53	37	0.827393	0.172607	0.614115	-0.601382	0.993747
rna11948	501.833	140.167	Control	-0.924961	-0.479776	-1.85642	0.308589	0.38561	0.00306091	0.0367293	0.0833371	0.0213	0.304	0.0700658	10	21	14	26	0.884354	0.115646	1	-0.492518	1
rna11949	297.5	92.5	Control	-0.861369	-1.39796	-1.05717	0.155719	0.0782902	0.00693124	0.0127784	0.542419	0.1013	0.298	0.339933	18	8	39	14	0.807692	0.192308	0.790651	-1.17543	1
rna1195	861.167	254.833	Control	-0.409616	-0.440668	-0.912873	-0.26128	-0.369223	0.0153243	0.0308692	0.496427	0.0728	0.4801	0.151635	127	29	59	47	3.26885	-2.26885	2.81e-05	-0.687654	0.0038908
rna11950	1654.33	505.667	Control	0.512362	-0.665091	-0.499878	0.393133	0.328447	0.00809711	0.0166548	0.486174	0.1006	0.2355	0.427176	88	39	165	60	0.820513	0.179487	0.459423	-0.711551	0.925126
rna11951	931	272	Control	-0.222394	-1.11073	-0.149946	0.325578	0.222372	0.00171624	0.00589061	0.291351	0.02	0.2331	0.0858001	11	11	13	50	3.84615	-2.84615	0.0130643	-0.895157	0.22774
rna11957	468.5	128.5	Control	-0.435736	-0.843636	-0.12812	0.158402	-0.12199	0.0047035	0.00954011	0.493023	0.1121	0.1417	0.791108	15	5	47	12	0.765957	0.234043	0.754645	-0.748424	1
rna11958	997.333	283.667	Control	-0.851989	-0.800223	-0.608721	0.216186	0.268313	0.00241558	0.0182352	0.132468	0.0187	0.1155	0.161905	20	24	18	24	1.05556	-0.0555556	1	0.129957	1
rna11959	1341.5	404.5	Control	-0.291037	-0.375482	0.0375883	0.320876	0.308417	0.00274295	0.0175008	0.156733	0.0264	0.2115	0.124823	26	42	34	63	1.14706	-0.147059	0.743037	-0.993285	1
rna11960	442.5	139.5	Control	-1.26463	-0.632343	-0.355396	0.614413	0.232296	0.00102434	0.00654339	0.156546	0.0079	0.0745	0.10604	4	11	2	10	1.81818	-0.818182	0.661836	-1.65738	1
rna11961	893.5	252.5	Control	-0.577206	0.565644	-0.557751	0.294567	0.159054	0.00242091	0.0161543	0.149862	0.0257	0.1948	0.13193	12	36	18	34	0.62963	0.37037	0.38308	-1.53645	0.875291
rna11962	673.333	199.667	Control	-0.69576	-2.06088	-0.476679	0.555405	0.29601	0.00185551	0.0253005	0.0733387	0.0168	0.2094	0.0802292	9	25	10	30	0.96	0.04	1	-0.6144	1
rna11963	198.833	53.1667	Control	-0.309852	-0.634233	-0.132277	0.273749	0.655852	0.000773994	0.00147649	0.524213	0.0635	0.2748	0.231077	1	0	11	13	Inf	#NAME?	0.48	NA	0.931293
rna11964	1231.17	373.833	Control	-0.186756	-0.132208	-0.921823	0.258847	0.230942	0.00238047	0.011209	0.212372	0.0289	0.1746	0.165521	25	33	30	47	1.18687	-0.186869	0.723864	-1.65779	1
rna11965	2743.33	841.667	Control	-0.212972	-1.07165	0.0205978	0.30648	0.315718	0.000715501	0.0256485	0.0278964	0.0059	0.1942	0.030381	16	115	15	120	1.11304	-0.113043	0.849493	-0.583695	1
rna11966	1138.33	319.667	Control	-0.388099	-0.585495	-0.280978	0.397547	0.297572	0.00218822	0.0139473	0.156893	0.0363	0.2395	0.151566	24	25	49	48	0.940408	0.0595918	1	-0.976855	1
rna11967	1071	312	Control	0.460098	-0.622442	-0.385158	0.315948	0.187761	0.000833002	0.0069844	0.119266	0.0086	0.169	0.0508876	8	29	7	37	1.45813	-0.458128	0.573576	-2.0369	0.972495
rna11968	311.167	81.8333	Control	-0.46067	-0.336486	-0.261216	0.314713	0.457518	0.00956862	0.0129674	0.737901	0.0618	0.1513	0.40846	6	3	13	10	1.53846	-0.538462	0.703587	1.42368	1
rna11973	894.333	260.667	Control	-0.675651	-0.471446	-0.788193	0.188373	0.271256	0.0020658	0.0286898	0.0720047	0.0197	0.2906	0.0677908	10	43	18	48	0.620155	0.379845	0.384864	-0.72335	0.877648
rna11975	908	253	Control	-0.357632	-0.316231	0.295603	0.184597	0.301728	0.00149934	0.0324876	0.0461511	0.0182	0.317	0.0574132	5	47	21	48	0.243161	0.756839	0.00693355	-0.809673	0.159681
rna11978	911	259	Control	-0.654654	-0.877082	-0.172657	0.426563	0.592848	0.00138305	0.0110535	0.125124	0.0368	0.2322	0.158484	7	14	36	44	0.611111	0.388889	0.45805	-0.752689	0.924303
rna11979	273.833	80.1667	Control	0.0650683	-0.677892	-0.306028	0.568062	-0.235187	0.0216322	0.0175577	1.23206	0.0926	0.3495	0.26495	22	4	46	11	1.31522	-0.315217	0.766515	0.519861	1
rna11980	562.833	169.167	Control	-0.0447039	0.0484932	-0.149742	0.304076	0.392513	0.0108129	0.0268198	0.403168	0.072	0.2667	0.269966	29	16	54	22	0.738426	0.261574	0.543847	0.117388	0.95918
rna11990	497.833	138.167	Control	-0.29063	-0.609255	-0.766951	0.0868389	0.229504	0.0149755	0.0211103	0.709392	0.1449	0.2028	0.714497	47	17	52	12	0.622837	0.377163	0.295621	-0.992288	0.808343
rna11992	275.333	66.6667	Control	0.288621	-0.380336	-0.885939	0.2604	0.0868593	0.00246098	0.0213289	0.115382	0.0708	0.1687	0.41968	5	5	11	10	0.909091	0.0909091	1	0.065539	1
rna11993	1204	347	Control	0.24494	-0.378539	-0.445324	0.0462194	0.220659	0.00374528	0.00758042	0.494072	0.0544	0.2093	0.259914	21	11	65	53	1.55664	-0.556643	0.319197	-0.363715	0.82496
rna11994	347	82	Control	-0.443025	-0.93913	-1.10123	0.326841	-0.437778	0.00575747	0.00097839	5.88463	0.0521	0.146	0.356849	11	0	17	10	Inf	#NAME?	0.0371648	NA	0.366367
rna11999	363.833	104.167	Control	0.262341	-0.412907	-0.0388081	0.589311	0.413806	0.00321263	0.00988478	0.325007	0.0263	0.1378	0.190856	8	6	12	8	0.888889	0.111111	1	-1.25936	1
rna12	466.167	127.833	Control	-0.0168059	-1.06975	-0.649002	-0.121793	0.245911	0.000458321	0.0123153	0.0372154	0.0091	0.1118	0.0813953	2	26	3	11	0.282051	0.717949	0.31258	-2.18325	0.821705
rna12003	417	111	Control	-0.879948	-0.759889	-0.478634	0.01985	-0.144934	0.0105229	0.00522256	2.01488	0.0083	0.032	0.259375	33	5	3	1	2.06667	-1.06667	0.492548	-1.12794	0.937711
rna12009	1141.5	322.5	Control	-0.97128	-0.00911978	0.192384	0.0682634	0.132671	0.000831192	0.0093717	0.0886917	0.0113	0.2248	0.0502669	11	20	19	58	1.37368	-0.373684	0.621746	-0.749725	0.998088
rna12011	1007.33	270.667	Control	-1.01945	0.433988	-0.145834	-0.356936	-0.300133	0.0016859	0.00400993	0.420431	0.052	0.2039	0.255027	6	12	49	44	0.44898	0.55102	0.197455	-1.89848	0.70577
rna12013	376.167	118.833	Control	-0.486085	0.202387	-0.313739	0.320295	0.477464	0.00853673	0.0170891	0.499543	0.0783	0.1637	0.478314	21	9	34	15	0.980392	0.0196078	1	-0.971579	1
rna1202	1065.83	314.167	Control	-0.577918	-0.758499	0.182697	0.392279	0.279312	0.000578513	0.00218512	0.264751	0.0713	0.1854	0.384574	10	6	82	39	0.792683	0.207317	0.778133	-1.36456	1
rna12026	497.333	129.667	Control	-0.710898	-0.515027	0.0743517	0.0904192	0.119536	0.00109851	0.00521691	0.210567	0.0277	0.1134	0.244268	6	6	12	13	1.08333	-0.0833333	1	-1.12494	1
rna12027	633.5	179.5	Control	-0.510547	-0.406126	-0.554218	0.642264	0.522365	0.000211385	0.00248849	0.084945	0.014	0.1527	0.091683	2	6	8	25	1.04167	-0.0416667	1	-1.41862	1
rna12028	1643.17	495.833	Control	-0.448089	-1.18384	-0.953342	0.248151	0.101085	0.00051162	0.00414794	0.123343	0.0083	0.1364	0.0608504	9	35	12	60	1.28571	-0.285714	0.626417	-2.27266	1
rna1203	1088.83	345.167	Control	0.528483	-0.635739	0.0117117	-0.0394596	-0.211291	0.0104931	0.0187091	0.560857	0.053	0.0988	0.536437	103	26	47	21	1.71849	-0.718494	0.117981	-0.486259	0.591016
rna12034	1879.5	583.5	Control	-0.708975	-0.600847	-0.353889	-0.0233301	0.265699	0.000274649	0.0111235	0.0246909	0.006	0.2403	0.0249688	17	44	15	104	2.67879	-1.67879	0.0140252	-1.06014	0.237894
rna12037	2026.5	553.5	Control	-0.0239406	-0.528189	-0.333694	0.346617	0.198252	0.00257312	0.0114397	0.224928	0.024	0.163	0.147239	49	41	55	71	1.54279	-0.542794	0.130119	-1.38114	0.610961
rna12039	269.333	84.6667	Control	0.1894	-0.592526	-0.956097	NA	0.137364	0	0.0164187	0	0.0038	0.1485	0.0255892	0	15	1	8	0	1	0.375	-1.58869	0.873991
rna1204	167.833	48.1667	Control	0.0251011	-0.425915	-0.504228	0.200562	0.536199	0.0102565	0.00598606	1.7134	0.0156	0.0256	0.609375	9	2	12	2	0.75	0.25	1	-0.710686	1
rna12040	4094.67	1221.33	Immune	0.190559	0.0768842	-0.385007	0.30931	0.28113	0.00200425	0.0122011	0.164268	0.026	0.1939	0.13409	72	90	116	170	1.17241	-0.172414	0.427459	-1.13007	0.90443
rna12042	1168.17	376.833	Control	-0.0436199	0.0918743	-0.703443	-0.00681583	0.149053	4.6214e-05	0.0119866	0.00385546	0.0027	0.1176	0.0229592	2	68	3	36	0.352941	0.647059	0.346723	-2.23719	0.85096
rna12046	830.5	237.5	Control	-0.302421	0.368964	-0.751832	0.35268	0.284462	0.00120808	0.0108817	0.11102	0.0301	0.2776	0.108429	16	9	31	47	2.69534	-1.69534	0.0401827	-0.532071	0.379203
rna12048	837	246	Control	0.333856	-0.713033	0.226942	0.184025	0.245718	0.000626833	0.0103263	0.0607027	0.0088	0.1687	0.0521636	7	15	8	33	1.925	-0.925	0.355002	-1.16725	0.856526
rna1205	176.833	48.1667	Control	0.0183292	-1.08128	-1.41867	0.220339	0.285791	0.00835736	0.0190022	0.439809	0.0569	0.0399	1.42607	7	1	14	1	0.428571	0.571429	1	1.59044	1
rna12051	1533.5	467.5	Control	0.486312	0.0922037	-0.232607	0.227123	0.26601	0.000679584	0.011888	0.0571655	0.0092	0.2071	0.044423	8	53	22	72	0.493997	0.506003	0.145873	-1.67632	0.638004
rna12068	1899.67	614.333	Control	0.00975587	0.0195057	-0.132219	0.378308	0.334225	0.00232947	0.0132722	0.175515	0.0243	0.1344	0.180804	35	44	45	53	0.936869	0.0631313	0.879815	-1.06535	1
rna12070	341.333	108.667	Control	0.233562	-0.15874	-1.63878	-1.73572	0.254813	0.00137376	0.0267653	0.0513262	0.0054	0.2535	0.0213018	5	16	6	15	0.78125	0.21875	1	-1.40438	1
rna12081	527.5	150.5	Control	-0.375282	-0.242272	-0.43937	0.183	0.461179	0.00915771	0.0268519	0.341045	0.0605	0.1844	0.328091	69	22	25	5	0.581818	0.418182	0.452531	-1.69533	0.921038
rna12082	1362.17	395.833	Control	0.310296	0.175597	-0.730069	0.107597	0.14991	0.000334448	0.00517774	0.0645934	0.0086	0.2639	0.0325881	14	23	19	88	2.81922	-1.81922	0.0216937	-1.99805	0.291624
rna12083	523.833	154.167	Control	-0.207916	-1.57886	-0.512158	0.48586	0.00158074	0.000206409	0.0104429	0.0197656	0.0137	0.1846	0.0742145	2	24	9	17	0.157407	0.842593	0.0384516	-2.17908	0.371513
rna12084	5462.83	1596.17	Control	-0.302496	-0.506939	-0.666501	0.220469	0.185324	0.000489083	0.00983674	0.04972	0.0109	0.1795	0.0607242	44	176	58	229	0.987069	0.012931	1	-2.03599	1
rna12085	2385.33	698.667	Control	0.00762465	-0.892251	-1.13765	0.255928	0.38607	0.00248905	0.00838861	0.296718	0.0303	0.2116	0.143195	37	26	79	119	2.14362	-1.14362	0.0129632	-0.146419	0.226795
rna1209	2817.83	809.167	Immune	0.0684909	-0.18405	0.313128	-0.249431	0.0475352	0.00033078	0.0147874	0.0223691	0.0072	0.2347	0.0306775	13	157	24	141	0.486465	0.513535	0.054748	-2.24358	0.438923
rna12091	776	241	Control	0.437332	-0.645408	-0.575521	-0.0212766	0.280218	0.000140201	0.00528437	0.0265312	0.0148	0.1238	0.119548	4	4	14	25	1.78571	-0.785714	0.691837	0.409169	1
rna12092	716.333	204.667	Control	-0.258662	-0.712112	-0.90554	0.409165	0.3578	0.00118594	0.00406476	0.291762	0.0998	0.1782	0.560045	5	8	75	24	0.2	0.8	0.00891648	-1.39244	0.185013
rna12093	1174.5	340.5	Control	0.113633	-0.177359	-1.48882	0.183449	0.154028	0.00163037	0.00777237	0.209765	0.0634	0.1686	0.376038	13	22	42	49	0.689394	0.310606	0.424966	-1.63883	0.903
rna12095	449.667	135.333	Control	-0.183929	-0.856257	-0.785638	-0.080502	0.282965	0.000572141	0.00542478	0.105468	0.0252	0.1885	0.133687	3	6	13	20	0.769231	0.230769	1	-0.894096	1
rna1210	259.5	70.5	Control	-0.273642	-0.782249	0.440509	NA	-0.0140845	0	0.000391314	0	0.0002	0.2283	0.00087604	0	1	5	14	0	1	1	-1.06275	1
rna12100	274.5	85.5	Control	0.00735795	0.136532	-0.348281	-0.110637	0.0700773	0.00344178	0.00304385	1.13073	0.0075	0.1406	0.0533428	6	2	7	11	4.71429	-3.71429	0.201556	-0.607711	0.712245
rna1211	326.333	90.6667	Control	-0.0055833	-0.675724	-0.232748	NA	0.0583012	0	0.00119585	0	0	0.0322	0	1	2	0	3	NA	NA	1	-1.20739	1
rna12115	1031.83	318.167	Control	0.175843	-0.629977	-1.21511	-0.0723107	-0.0495462	0.00288586	0.00626618	0.460546	0.0153	0.1666	0.0918367	20	9	16	42	5.54167	-4.54167	0.00084356	-0.228294	0.0446252
rna12116	2492	757	Control	-0.0128654	-1.25311	-0.660933	-0.0999095	-0.108915	0.00201072	0.0128026	0.157055	0.0403	0.2749	0.146599	50	78	81	137	1.0842	-0.0842039	0.731922	-1.7683	1
rna1212	720.5	215.5	Control	0.401654	-0.356261	-1.25436	-0.265094	-0.259859	0.00848897	0.0166661	0.509355	0.0357	0.0465	0.767742	80	26	16	4	0.692308	0.307692	0.778616	-1.80264	1
rna12125	805.167	244.833	Control	-0.440327	-0.845212	-1.29153	0.187361	0.222443	0.000339796	0.0155987	0.0217836	0.0114	0.2594	0.0439476	7	25	9	45	1.4	-0.4	0.576254	-1.17001	0.974368
rna12126	783.167	227.833	Control	-0.0615855	-1.20615	-0.719641	0.172851	0.295135	0.00269964	0.024436	0.110478	0.0222	0.1525	0.145574	21	30	17	27	1.11176	-0.111765	0.836204	-0.681116	1
rna12127	2009.33	570.667	Control	0.0701934	-0.283636	-0.637284	0.156015	0.296282	0.00572106	0.0168165	0.340205	0.0407	0.1782	0.228395	99	61	87	61	1.13953	-0.139535	0.640416	-1.11469	1
rna12128	201.833	56.1667	Control	-0.565492	-0.629975	-0.626669	NA	0.318108	0	0.00935571	0	0.0203	0.1296	0.156636	0	4	4	5	0	1	0.227972	-0.65891	0.745486
rna12131	1213.67	358.333	Control	-0.415857	-0.031029	0.309074	0.412241	0.414621	0.00568924	0.0311037	0.182912	0.0496	0.2801	0.17708	53	55	50	58	1.11782	-0.117818	0.785348	-1.34899	1
rna12135	986.667	288.333	Control	-0.085054	-0.642159	-0.988732	0.211416	0.282964	0.000927584	0.0129262	0.0717601	0.0083	0.1878	0.044196	6	31	10	43	0.832258	0.167742	0.787459	-1.40362	1
rna12137	1200.17	356.833	Control	-0.653497	0.551613	-0.481474	-0.0289087	0.339214	9e-05	0.0291078	0.00309165	0.0034	0.1706	0.0199297	2	62	3	43	0.462366	0.537634	0.64767	-0.859534	1
rna12138	1415.5	414.5	Control	-0.136398	-0.244412	-0.881335	0.289428	0.425893	0.00168489	0.0117159	0.143812	0.0115	0.1111	0.10351	28	38	20	31	1.14211	-0.142105	0.8499	-1.43712	1
rna12140	529.5	175.5	Control	0.445526	-0.0793174	0.132724	0.644247	0.615004	0.00458236	0.0197469	0.232054	0.0164	0.1697	0.0966411	17	16	18	34	2.00694	-1.00694	0.174725	-1.12205	0.679652
rna12142	8146.17	2527.83	Control	-0.133517	-0.207218	-0.135551	0.222902	0.21866	0.000769224	0.0182194	0.0422201	0.0072	0.162	0.0444444	89	344	67	291	1.1237	-0.123698	0.531034	-1.43868	0.953398
rna12144	1418.83	444.167	Control	-0.775146	-0.783315	-0.183366	0.130989	0.336558	0.00220525	0.0145007	0.152079	0.0241	0.1848	0.130411	25	28	36	63	1.5625	-0.5625	0.225854	-0.0220226	0.743295
rna12145	1384.17	370.833	Control	-0.0304588	-0.722874	-0.651815	-2.97798	0.382593	0.000137629	0.0175961	0.00782158	0.0079	0.1274	0.0620094	5	61	10	37	0.303279	0.696721	0.0483751	-1.75454	0.414212
rna12146	1717	533	Control	-0.313669	-0.829275	-1.11828	0.338218	0.271592	0.00299977	0.0151993	0.197362	0.0368	0.228	0.161404	44	43	66	82	1.27132	-0.271318	0.417538	-1.05574	0.899681
rna12147	563.5	150.5	Control	0.085241	-0.726507	-0.147402	0.489311	0.0313536	0.000868227	0.00573135	0.151487	0.0055	0.1596	0.0344612	3	10	3	22	2.2	-1.2	0.3924	-1.52775	0.883273
rna12148	967.667	256.333	Control	-0.275428	-0.0441367	-0.586544	0.12171	0.38423	0.000386496	0.0171916	0.0224816	0.0034	0.1611	0.0211049	10	28	5	32	2.28571	-1.28571	0.24863	-0.779628	0.768001
rna12149	2918.5	846.5	Control	0.331377	-0.492476	-0.616482	0.402041	0.377367	0.00309564	0.0155419	0.199181	0.0448	0.2261	0.198142	67	102	87	100	0.755015	0.244985	0.200198	-1.61746	0.710109
rna12150	592.167	178.833	Control	-0.346061	0.0828959	-0.0932234	0.0370967	0.191164	0.000873661	0.0105745	0.0826196	0.0129	0.0911	0.141603	13	30	8	11	0.504167	0.495833	0.250929	-2.19162	0.770526
rna12151	2223.17	626.833	Control	-0.605786	-0.427377	-0.753974	0.189838	0.237759	0.000763944	0.00942856	0.0810245	0.014	0.2019	0.0693413	16	54	38	101	0.787524	0.212476	0.508767	-1.80712	0.945304
rna12152	894.667	242.333	Control	0.265182	0.503225	-0.611732	-0.0285215	0.128187	0.000393104	0.0124211	0.031648	0.0057	0.1624	0.0350985	9	30	5	27	1.62	-0.62	0.553329	-1.88337	0.963797
rna12153	619.833	181.167	Control	-0.267823	0.116839	0.406266	0.489113	-0.800809	0.00026135	0.00778852	0.0335558	0.0018	0.037	0.0486486	3	14	4	7	0.375	0.625	0.380899	-1.4823	0.875143
rna12154	514.333	139.667	Control	0.368078	-1.08486	-0.556815	0.260504	0.45733	0.000802839	0.0113886	0.0704952	0.008	0.205	0.0390244	1	10	3	22	0.733333	0.266667	1	-1.04371	1
rna12155	956	271	Control	-0.276404	-0.563316	-0.0328429	0.293585	0.276124	0.00191213	0.0139429	0.13714	0.0159	0.1487	0.106927	19	29	15	31	1.35402	-0.354023	0.524871	-1.24375	0.95003
rna12156	2131.17	709.833	Control	-0.0564767	-0.772111	-0.887977	0.468799	0.371187	0.00150888	0.0142702	0.105736	0.0259	0.268	0.0966418	35	68	70	130	0.955882	0.0441176	0.899059	-1.27851	1
rna12159	306.833	104.167	Control	-0.210477	0.0913424	-0.368983	0.0552609	0.418349	0.000178649	0.00128302	0.139241	0.0212	0.0728	0.291209	2	2	11	6	0.545455	0.454545	0.617711	-1.10442	0.996123
rna12160	804	243	Control	-0.746714	-0.421546	-0.60944	0.293469	0.232844	0.0017602	0.0138507	0.127084	0.0058	0.1711	0.0338983	16	28	6	29	2.7619	-1.7619	0.0780753	-1.48042	0.502296
rna12161	232.667	64.3333	Control	-0.0548007	0.0334541	-0.12767	-1.01898	0.352906	0.000232136	0.0107061	0.0216827	0.0073	0.0518	0.140927	1	8	5	1	0.025	0.975	0.010989	-1.40188	0.207838
rna12162	787.167	229.833	Control	0.0972117	-0.571991	-0.430688	-2.51921	0.31712	6.96e-05	0.022512	0.00309192	0.0048	0.1404	0.034188	2	39	7	23	0.168498	0.831502	0.0305339	-1.22627	0.339266
rna12164	393.833	110.167	Control	0.429397	-0.579274	-0.7174	0.443569	0.493249	0.00138363	0.0175175	0.078986	0.0216	0.2132	0.101313	2	6	7	15	0.714286	0.285714	1	0.384328	1
rna12166	411.667	149.333	Control	0.104169	-0.418929	-0.134888	0.0460292	0.487744	0.00365728	0.014161	0.258264	0.0111	0.0944	0.117585	7	10	3	14	3.26667	-2.26667	0.258732	-0.186725	0.776897
rna12167	576.833	167.167	Control	-0.669321	-0.599625	-1.06905	0.252041	0.335083	0.00245857	0.03125	0.0786741	0.0441	0.154	0.286364	12	22	24	18	0.409091	0.590909	0.0683316	-0.240424	0.47625
rna12168	1490.83	396.167	Control	-0.580491	-0.115946	-1.1237	0.2493	0.301531	0.000868678	0.00501845	0.173097	0.0146	0.1525	0.0957377	13	23	23	54	1.32703	-0.327032	0.522602	-2.0499	0.94963
rna12171	2826.67	758.333	Control	-0.315787	-0.766383	-0.516255	0.161711	0.168826	0.000519244	0.0130515	0.0397843	0.0188	0.234	0.0803419	20	58	52	135	0.895225	0.104775	0.763687	-0.948696	1
rna12179	4112.17	1164.83	Control	0.199073	-0.250016	-0.139273	0.291552	0.310894	0.00224621	0.0155463	0.144485	0.0153	0.1774	0.0862458	81	120	61	149	1.64877	-0.64877	0.0173463	-1.18816	0.264426
rna12180	597.833	182.167	Control	-0.254926	-0.657336	0.043395	0.152241	0.223892	0.00142604	0.00686083	0.207852	0.0411	0.2421	0.169765	8	8	30	27	0.9	0.1	1	-0.585709	1
rna12181	1814.33	471.667	Control	-0.214217	0.413156	-0.309095	0.288168	0.359305	0.000835547	0.0153802	0.0543263	0.0103	0.1932	0.0533126	17	48	21	73	1.23115	-0.231151	0.577359	-0.98499	0.974368
rna12188	826.667	253.333	Control	-0.776754	-0.620971	-0.606267	-0.482515	0.297748	0.00132031	0.0185349	0.0712334	0.0108	0.1267	0.0852407	17	44	20	21	0.381818	0.618182	0.0338724	-1.91142	0.351552
rna1219	920.5	237.5	Control	-1.48319	0.300754	-0.164863	-0.223008	-0.351609	0.0107982	0.0186442	0.579171	0.0154	0.0399	0.385965	98	21	16	4	1.0119	-0.0119048	1	-1.13328	1
rna12191	749.833	198.167	Control	0.21489	-0.139859	-0.0532639	0.0883424	-0.6614	0.00150004	0.00272059	0.551367	0.0544	0.2516	0.216216	10	10	64	36	0.5625	0.4375	0.314244	-2.01675	0.821973
rna12192	499.167	148.833	Control	-0.262401	-0.220225	-0.965676	-2.82903	0.307138	0.000163229	0.0171029	0.00954394	0.0001	0.1275	0.000784314	2	13	1	14	2.15385	-1.15385	1	-0.103761	1
rna12193	1132.67	340.333	Control	0.549676	-0.603994	0.0412477	0.362224	0.404372	0.000911416	0.017619	0.0517292	0.0185	0.198	0.0934343	8	25	22	50	0.727273	0.272727	0.642886	-0.31893	1
rna12194	939.5	287.5	Control	-0.634263	-0.112366	-0.54505	-0.869217	0.246247	0.0014712	0.0119003	0.123626	0.0213	0.2241	0.0950469	17	32	20	44	1.16875	-0.16875	0.839915	-1.49552	1
rna12197	371.667	111.333	Control	-0.456022	-0.0469539	-0.337258	-0.0818191	0.0420486	0.000218242	0.00834736	0.026145	0.0073	0.1395	0.0523297	2	10	15	15	0.2	0.8	0.0809461	-1.46625	0.508337
rna12198	1846.5	571.5	Control	0.330746	-0.598843	0.757132	0.387403	0.295037	0.00231356	0.0191125	0.121049	0.0202	0.1995	0.101253	34	83	35	75	0.877797	0.122203	0.667521	-1.43148	1
rna12199	1569.67	449.333	Control	0.0111865	-0.588374	-0.640298	-0.0728854	0.414926	0.000618897	0.00736915	0.0839848	0.0009	0.1151	0.00781929	13	30	6	38	2.74444	-1.74444	0.0733779	-1.70839	0.491095
rna12200	291.333	89.6667	Control	-1.03048	-0.37228	-0.436981	0.504898	0.271983	0.000739848	0.00411897	0.17962	0.1156	0.0855	1.35205	5	4	20	15	0.9375	0.0625	1	-1.03759	1
rna12201	4712.33	1443.67	Control	-0.999153	-0.840328	-0.691645	0.299063	0.231685	0.000391528	0.0111254	0.0351924	0.0051	0.1484	0.0343666	26	201	29	166	0.740436	0.259564	0.313241	-2.18145	0.821867
rna12206	1051.83	298.167	Control	-0.866316	-0.520716	0.0214516	0.413558	0.340819	0.00051324	0.00622479	0.082451	0.0164	0.1613	0.101674	10	24	19	41	0.899123	0.100877	1	-1.87416	1
rna12211	3574	1103	Control	-0.680936	-0.775677	-0.697643	0.334822	0.183091	0.000915082	0.0183914	0.049756	0.01	0.1567	0.0638162	48	168	38	117	0.879699	0.120301	0.619639	-1.60435	0.997208
rna12213	2260.83	682.167	Control	-1.06504	-0.907818	-0.122688	0.295742	0.289306	0.0011864	0.00928006	0.127844	0.0299	0.1906	0.156873	36	54	68	99	0.970588	0.0294118	1	-1.66463	1
rna12215	4059.33	1214.67	Control	-0.0123136	-0.541398	0.0992101	0.141762	0.149137	0.000215179	0.0121657	0.0176874	0.0063	0.1808	0.0348451	19	123	29	173	0.921503	0.0784973	0.874969	-1.5122	1
rna12217	467.333	129.667	Control	-0.311785	0.101404	-0.0423494	0.152816	0.0806065	0.00105863	0.0125557	0.0843144	0.0951	0.2875	0.330783	8	15	45	24	0.284444	0.715556	0.0147109	-1.37476	0.242969
rna12219	284.5	81.5	Control	-0.308033	-0.165326	-0.0556856	0.323214	-0.0233328	0.00837843	0.0016518	5.07232	0.0843	0.182	0.463187	10	2	25	9	1.8	-0.8	0.70059	-1.3134	1
rna12220	3218.67	948.333	Control	-0.258763	-0.398331	-0.57252	0.040754	0.223526	0.000287803	0.0101598	0.0283275	0.0054	0.2009	0.026879	13	96	17	151	1.20282	-0.202819	0.693898	-1.79679	1
rna12221	1120.67	331.333	Control	0.0669335	-0.42338	0.546913	0.171492	0.121908	0.00154892	0.0133034	0.11643	0.0132	0.1148	0.114983	17	39	16	24	0.653846	0.346154	0.385912	-1.6008	0.878067
rna12222	981.833	290.167	Control	-0.127466	-0.465872	0.393168	-0.0198043	0.149588	0.000165053	0.0139104	0.0118655	0.0021	0.1433	0.0146546	3	47	2	38	1.21277	-0.212766	1	-1.88862	1
rna12223	1263.67	404.333	Control	0.392735	-0.350196	-0.771774	0.0789033	0.236162	0.00184189	0.0218078	0.0844603	0.0413	0.2976	0.138777	23	47	64	73	0.558178	0.441822	0.073794	-0.823089	0.492115
rna12225	584.5	186.5	Control	-0.156817	-0.592599	-0.026113	0.412845	0.431517	0.00170453	0.0116093	0.146824	0.029	0.1085	0.267281	5	8	24	19	0.494792	0.505208	0.348995	0.432141	0.852736
rna12226	1146.33	329.667	Control	-0.302516	-0.398188	-0.155143	-1.63142	0.113744	2.39e-05	0.0051712	0.00462152	0.0009	0.1429	0.00629811	1	15	2	44	1.46667	-0.466667	1	-1.24141	1
rna12227	3382	1022	Control	-0.0355589	0.137793	0.0227182	0.251661	0.222757	0.000416923	0.00749159	0.0556522	0.0075	0.165	0.0454545	23	76	26	132	1.53644	-0.536437	0.194155	-1.75423	0.703861
rna12229	2453.17	732.833	Control	0.0527088	-0.524918	0.65077	0.397234	0.0966018	0.000174995	0.00940175	0.018613	0.0039	0.1914	0.0203762	11	94	10	114	1.33404	-0.334043	0.647089	-2.28171	1
rna12232	1170.83	329.167	Control	0.171167	-0.375889	0.419832	0.560296	0.379731	0.00263752	0.0168662	0.156379	0.0229	0.135	0.16963	22	27	26	32	1.00285	-0.002849	1	-0.0427473	1
rna12233	1584.17	437.833	Control	0.189001	-0.0119636	-0.421049	0.192376	0.452022	0.00016955	0.0111086	0.0152629	0.0112	0.2013	0.0556384	5	41	24	67	0.340447	0.659553	0.0458324	-1.32724	0.405099
rna12234	754	218	Control	-0.35352	-0.226785	0.225777	0.0476906	0.175578	0.000537994	0.00312968	0.1719	0.0083	0.1954	0.042477	10	4	9	38	10.5556	-9.55556	0.000499809	-0.625897	0.0323694
rna12235	1455.5	386.5	Control	0.143658	-0.766289	-0.700689	0.0716207	-0.957918	0.00123597	0.0012881	0.959533	0.0175	0.1473	0.118805	32	4	68	6	0.75	0.25	0.730202	-1.30558	1
rna12236	341.667	87.3333	Control	0.0200192	-0.54774	-0.256911	0.261991	-0.0826138	0.00156925	0.00853105	0.183946	0.0044	0.1822	0.0241493	6	14	5	7	0.6	0.4	0.702596	-2.01251	1
rna12237	1547.5	471.5	Control	-0.186576	-0.920348	0.248803	-0.993262	0.228688	0.000364889	0.00873585	0.0417692	0.0043	0.145	0.0296552	12	36	22	64	0.969697	0.030303	1	-1.46019	1
rna12240	1536.83	449.167	Control	-0.0258922	-0.0920433	-0.787625	-0.42392	-0.365958	0.0149337	0.0365428	0.408662	0.019	0.0375	0.506667	208	82	15	6	0.941463	0.0585366	1	-1.31264	1
rna12241	890.667	240.333	Control	-0.0103087	-0.339362	-0.762729	0.496831	0.465204	0.0038874	0.00729232	0.533081	0.1265	0.4415	0.286523	59	12	116	52	2.20402	-1.20402	0.0259185	-1.70476	0.320308
rna12242	524.167	168.833	Control	0.0966191	-0.525672	-0.492876	-0.0138874	0.194934	5.23e-05	0.00693114	0.00754348	0.0115	0.2557	0.0449746	2	8	7	33	1.17857	-0.178571	1	-1.63658	1
rna12247	711.667	215.333	Control	-0.275612	0.577202	-0.355867	0.194187	0.102854	0.000290288	0.015609	0.0185974	0.0001	0.1438	0.00069541	2	30	0	24	Inf	#NAME?	0.501299	-1.61525	0.942117
rna12248	425.667	123.333	Control	0.0700264	-0.609576	-0.351337	NA	0.127897	0	0.0111894	0	0.0073	0.1973	0.0369995	0	14	4	22	0	1	0.278094	-1.49363	0.792668
rna12249	1267.17	367.833	Control	-0.716475	-1.25399	-0.710533	0.4383	0.331256	0.000623829	0.0067736	0.0920972	0.0146	0.1768	0.0825792	9	7	18	56	4	-3	0.0169356	1.85313	0.261146
rna12250	1140	321	Control	-0.256972	-0.331453	0.175434	0.268655	0.254113	0.00139928	0.00382806	0.365532	0.0397	0.2049	0.193753	14	8	44	57	2.26705	-1.26705	0.102777	-0.726062	0.558801
rna12251	512.333	132.667	Control	-0.426014	-0.455849	-0.182078	0.103539	0.045768	0.000751429	0.00335172	0.224192	0.0087	0.2192	0.0396898	3	1	6	26	13	-12	0.0406417	1.49519	0.379436
rna12252	1267.83	370.167	Control	-0.0591563	0.564812	-0.591753	0.275659	0.281027	0.00184667	0.00749321	0.246446	0.0375	0.1937	0.193598	13	18	48	59	0.887731	0.112269	0.838998	-0.683091	1
rna12253	1596.67	446.333	Control	-0.432558	-0.0356857	-0.634414	0.354343	0.391697	0.00268021	0.0115227	0.232602	0.0615	0.1867	0.329405	24	15	120	55	0.733333	0.266667	0.451298	0.325971	0.921038
rna12255	637.333	184.667	Control	0.283914	-0.131593	-0.375631	0.419341	0.388176	0.00189745	0.019102	0.0993325	0.0313	0.2487	0.125854	12	21	24	33	0.819876	0.180124	0.82255	-1.66601	1
rna12260	380.333	117.667	Control	-0.930782	-0.0862529	-0.67711	0.15587	0.365838	0.00233646	0.00818651	0.285403	0.0246	0.1696	0.145047	5	8	11	14	0.795455	0.204545	1	-1.06102	1
rna12261	1125	318	Control	-0.0440559	0.0606822	-0.574474	0.318677	0.351836	0.0012587	0.0146732	0.085782	0.0165	0.205	0.0804878	16	23	20	52	1.8087	-0.808696	0.202763	-0.297563	0.712549
rna12263	843.833	221.167	Control	0.366501	-0.215107	-0.0721775	0.168108	-0.0850663	0.001109	0.00588726	0.188374	0.0122	0.1152	0.105903	14	19	16	14	0.506579	0.493421	0.299302	-2.05928	0.812142
rna12264	262.833	79.1667	Control	-0.324219	-0.0527608	-0.193124	0.112464	0.314978	0.000906083	0.0216073	0.0419341	0.0101	0.503	0.0200795	1	10	4	24	0.6	0.4	1	-0.671756	1
rna12272	552.667	143.333	Control	0.148951	-0.658867	-0.127174	-0.138333	-0.0288032	0.00685925	0.00402305	1.70499	0.0038	0	NA	53	9	2	0	0	1	1	-1.86891	1
rna12273	983.5	261.5	Control	-0.908283	-0.5499	-0.867426	-0.0214145	-0.21002	0.0197146	0.0389238	0.506492	0.0415	0.1641	0.252895	209	44	23	8	1.45455	-0.454545	0.472356	-1.32571	0.92764
rna12274	819.333	281.667	Control	-0.42605	-0.744716	-0.310296	0.27148	0.120935	0.000593334	0.00793618	0.0747632	0.0219	0.1162	0.188468	7	23	21	24	0.347826	0.652174	0.0526341	-1.90865	0.433626
rna12279	1174.17	340.833	Control	-0.506722	-1.5455	-0.874295	0.338397	0.39751	0.0057414	0.0191566	0.299709	0.0922	0.2964	0.311066	87	26	109	55	1.60613	-0.606125	0.104188	-1.14644	0.56031
rna12281	1374.5	383.5	Control	-0.223774	-0.331319	-0.338985	0.198398	0.242659	0.0138315	0.0349912	0.395286	0.1342	0.3612	0.371539	123	44	166	55	0.909091	0.0909091	0.724077	-0.342464	1
rna12282	2490	675	Control	-0.10615	0.0611626	-0.659921	0.401539	0.42065	0.00314321	0.0266934	0.117752	0.0199	0.2071	0.0960888	60	81	36	95	1.95473	-0.954733	0.0110941	-0.65508	0.208742
rna12284	2884.83	907.167	Control	-0.160051	-0.19003	-0.33741	0.514872	0.370685	0.00199097	0.0202578	0.0982816	0.0317	0.2608	0.121549	48	114	116	145	0.526316	0.473684	0.00286151	-1.46934	0.0943768
rna12286	609.167	176.833	Control	0.0239344	-0.156256	0.151694	0.206819	0.192106	0.00700283	0.0217219	0.322386	0.0655	0.1687	0.388263	34	26	35	12	0.448352	0.551648	0.068432	-1.68035	0.47625
rna12287	751.833	196.167	Control	-0.194639	-0.0337621	0.239135	0.223385	0.273426	0.00519737	0.0125494	0.414152	0.0265	0.1946	0.136177	21	13	20	34	2.61538	-1.61538	0.0459139	-0.522083	0.405154
rna12289	725.667	219.333	Control	0.829692	-0.291877	-0.069375	0.124927	0.063346	0.0126518	0.0496189	0.254978	0.0827	0.2508	0.329745	69	27	52	27	1.25	-0.25	0.513806	0.0313661	0.946879
rna12290	752.833	228.167	Control	-0.356058	0.810791	-0.122867	0.360407	0.452756	0.0107984	0.0215998	0.49993	0.0649	0.3791	0.171195	54	23	49	47	2.21029	-1.21029	0.0187847	-0.832946	0.27302
rna12291	642	165	Control	-0.0967429	-0.665332	-0.268272	0.410524	0.119018	0.00844245	0.0127528	0.66201	0.0461	0.1765	0.26119	33	15	24	19	1.74167	-0.741667	0.277992	-1.46889	0.792602
rna12292	1013.17	294.833	Control	-0.150489	-0.671725	-0.473002	0.445999	0.278398	0.00183515	0.00958646	0.191431	0.005	0.1777	0.0281373	11	28	6	41	2.68452	-1.68452	0.103079	-1.68942	0.558801
rna12293	1167.67	305.333	Control	-0.0864855	-0.433182	-0.943813	0.149646	0.368352	0.000801711	0.0187944	0.042657	0.0179	0.2734	0.0654718	20	36	25	48	1.06667	-0.0666667	1	-1.4176	1
rna12294	286.5	76.5	Control	-0.137749	-0.532628	-0.522601	0.275748	0.445443	0.00201312	0.0428152	0.0470189	0.0111	0.2404	0.046173	5	9	2	14	3.88889	-2.88889	0.203985	2.07589	0.714552
rna12297	1866.33	545.667	Control	-0.183075	-0.455296	-0.272891	0.336044	0.242369	0.0022232	0.0152067	0.146199	0.0303	0.1665	0.181982	40	44	57	63	1.00478	-0.00478469	1	-0.671674	1
rna12299	206.5	63.5	Control	0.122969	-0.243366	-1.20737	0.399556	0.446197	0.00246577	0.0212775	0.115886	0.0202	0.1161	0.173988	4	7	3	7	1.33333	-0.333333	1	-0.227319	1
rna123	411.5	107.5	Control	-0.538623	-0.827286	-1.33441	-0.0140845	-0.0315186	6.63e-05	0.00127024	0.0522142	0.0124	0.1989	0.0623429	1	3	7	17	0.809524	0.190476	1	-1.41182	1
rna12301	1122.17	329.833	Control	-1.01551	-0.724845	-0.47402	0.20981	0.276927	0.00248794	0.0107942	0.230487	0.039	0.204	0.191176	24	26	40	56	1.29231	-0.292308	0.486596	-1.18189	0.934048
rna12307	366.5	110.5	Control	-0.781422	-0.711061	0.180576	0.544719	0.678911	0.00727544	0.011576	0.628491	0.0506	0.2195	0.230524	17	5	19	16	2.86316	-1.86316	0.0975079	0.321879	0.54832
rna1232	721.833	232.167	Control	-0.237109	-0.24159	0.137997	0.287382	0.303302	0.000481674	0.0115541	0.0416884	0.0119	0.1474	0.0807327	7	20	8	29	1.26875	-0.26875	0.769152	-1.24749	1
rna12320	530.667	156.333	Control	-0.544154	-0.895083	-0.3401	0.261581	0.135813	0.00357727	0.00410559	0.871316	0.0135	0.0778	0.173522	13	6	6	11	3.97222	-2.97222	0.093338	-1.65092	0.541265
rna12321	175	41	Control	0.0113758	-1.2496	-1.22948	0.276973	0.201167	0.00597704	0.022292	0.268125	0.018	0.0737	0.244233	4	10	6	2	0.133333	0.866667	0.0743034	-1.94335	0.493172
rna12325	1461.33	413.667	Control	-0.0861357	-0.750571	-0.754648	0.270295	0.417698	0.00600457	0.00830895	0.722663	0.0981	0.2135	0.459485	65	14	139	54	1.8037	-0.8037	0.0900365	-0.531388	0.533331
rna12327	677	187	Control	-0.674206	-1.40997	-0.58626	0.321493	0.0825849	0.0147288	0.0280091	0.525857	0.1039	0.3062	0.339321	51	21	60	32	1.31719	-0.317191	0.501153	-0.428335	0.942026
rna12329	391.833	130.167	Control	-0.277356	-0.331831	-0.599418	-0.0980899	0.433038	0.000275281	0.0183399	0.01501	0.0031	0.1208	0.0256623	2	18	1	14	1.55556	-0.555556	1	-1.05951	1
rna1233	3092	913	Control	-0.133325	-1.39356	-1.10929	0.273677	0.314545	0.000694487	0.0100213	0.0693014	0.0201	0.2431	0.082682	29	70	67	176	1.08827	-0.0882729	0.791118	-1.29182	1
rna12333	1096.33	310.667	Control	-0.805465	-0.219618	-0.967256	0.227721	0.252072	0.00124652	0.01578	0.0789933	0.0097	0.1069	0.090739	13	39	9	26	0.962963	0.037037	1	-1.53209	1
rna12337	3999.17	1253.83	Control	-0.210426	-1.14863	-0.484918	0.389253	0.456946	0.00235634	0.00704306	0.334562	0.0861	0.2381	0.361613	91	50	363	183	0.917521	0.0824793	0.690224	-1.30837	1
rna1234	1047.83	299.167	Control	-0.586376	-0.889723	-0.310477	-0.644174	0.340247	0.000499405	0.0113017	0.0441887	0.0186	0.2657	0.0700038	7	20	25	62	0.868	0.132	1	-0.818364	1
rna12343	687	219	Control	0.0335122	-0.258036	-0.936666	0.301392	0.408289	0.00481737	0.0198815	0.242304	0.0954	0.4137	0.230602	30	11	76	52	1.86603	-0.866029	0.138457	-1.49556	0.628794
rna12346	838.667	241.333	Control	0.040449	-1.35855	-1.26778	0.012398	-0.0469927	0.015036	0.0176401	0.852376	0.1108	0.4603	0.240713	109	19	102	49	2.60423	-1.60423	0.0018317	-1.7297	0.0714362
rna12347	857.833	252.167	Control	0.00278677	-1.43015	-1.1338	-0.412503	-0.0613403	0.00337398	0.00693257	0.486685	0.0039	0.0084	0.464286	50	19	5	1	0.473684	0.526316	0.666273	-1.66728	1
rna12348	939	255	Control	-0.364375	-0.489451	-0.724371	0.367669	0.497725	0.014329	0.0221034	0.64827	0.0302	0.113	0.267257	138	21	32	15	2.83482	-1.83482	0.00944225	-0.887782	0.190473
rna1235	1359.33	380.667	Control	0.00975977	-0.729933	-1.03795	-0.0339067	-0.0147814	0.000355852	0.00814542	0.0436873	0.0038	0.1699	0.0223661	12	42	10	50	1.30952	-0.309524	0.633044	-2.14536	1
rna12355	2236.33	694.667	Immune	-0.264891	-1.26232	-1.67019	0.345063	0.320806	0.000699561	0.00608685	0.11493	0.0174	0.1986	0.0876133	21	41	47	108	1.17696	-0.176959	0.629461	-1.89665	1
rna12361	1930.67	538.333	Control	-0.0353175	-1.14403	-0.403061	-0.233852	-0.304316	0.0069774	0.01292	0.540046	0.0395	0.208	0.189904	105	48	83	73	1.89635	-0.896348	0.00724051	-1.31588	0.165325
rna12365	430.667	124.333	Control	-0.0991926	-1.57972	-0.0956938	0.378696	0.144036	0.000311039	0.020694	0.0150304	0.0001	0.0553	0.00180832	2	32	0	4	Inf	#NAME?	1	-1.95943	1
rna12366	186.333	44.6667	Control	0.0254587	0.286483	-0.895518	0.0784087	0.272162	0.00014691	0.0137878	0.010655	0.0001	0.098	0.00102041	1	2	2	5	1.25	-0.25	1	0.821836	1
rna12367	538.333	142.667	Control	-0.305885	-0.665987	-0.927967	0.355765	0.300176	0.00102868	0.0175911	0.0584775	0.0192	0.2571	0.0746791	10	14	11	27	1.75325	-0.753247	0.409696	-0.669607	0.895217
rna12370	174	48	Control	-0.380733	-0.383093	0.0857643	NA	0.380645	0	0.00747492	0	0.0002	0.1511	0.00132363	0	3	0	6	NA	NA	1	-0.716453	1
rna12372	655.5	187.5	Control	-0.169483	-0.260586	0.131958	0.286206	0.420273	0.00362321	0.0247576	0.146347	0.0235	0.2337	0.100556	15	17	13	34	2.30769	-1.30769	0.0969688	0.150441	0.547592
rna12373	1292.33	369.667	Control	-0.368334	-0.17718	-0.608983	0.184947	0.277997	0.000335583	0.012568	0.0267013	0.0167	0.1317	0.126803	5	37	23	38	0.223267	0.776733	0.00619691	-1.218	0.149176
rna12376	1583.67	450.333	Control	-0.533756	-0.101743	-0.297337	0.0582916	0.290558	0.00710526	0.0132273	0.537168	0.044	0.1317	0.334093	176	39	93	50	2.27461	-1.27461	0.00112719	-1.99221	0.0515818
rna12378	554	163	Control	-0.482537	-1.24069	0.541767	0.16124	0.173081	0.0180997	0.0282974	0.639622	0.0608	0.161	0.37764	66	20	29	8	0.914286	0.0857143	1	-0.692805	1
rna12380	1061	295	Control	-0.603456	-1.36112	-0.491135	-0.214467	-0.425684	0.00832094	0.010841	0.767543	0.0386	0.059	0.654237	54	15	29	13	1.58391	-0.583908	0.368728	-0.175336	0.869231
rna12386	1168.67	307.333	Control	-0.179576	-0.592167	-0.897999	0.351883	0.171801	0.0010495	0.00365002	0.287533	0.0215	0.2174	0.098896	10	7	26	55	3.02198	-2.02198	0.0526464	-0.471233	0.433626
rna12387	627	180	Control	0.00219567	0.32302	-0.451018	0.370685	-0.0199795	0.00119804	0.00361762	0.331169	0.0164	0.102	0.160784	4	4	8	17	2.125	-1.125	0.419612	-0.418107	0.900008
rna12389	1641.33	470.667	Control	0.171514	-1.17918	0.0504854	0.180498	0.0646539	0.00144696	0.00770766	0.18773	0.0195	0.2188	0.0891225	25	39	37	79	1.36868	-0.368676	0.412779	-1.92043	0.897631
rna12390	1385.33	432.667	Control	-0.0448528	-1.28129	-1.01396	-0.010759	-0.013105	0.0001762	0.00281582	0.062575	0.0045	0.216	0.0208333	5	20	6	77	3.20833	-2.20833	0.122694	-2.20676	0.600768
rna12392	144	39	Control	-0.277091	-0.324646	-0.165322	-0.258056	-0.257766	0.0118792	0.0348893	0.340483	0.0143	0.0247	0.578947	11	3	2	0	0	1	1	0.777646	1
rna12399	879.667	275.333	Control	-0.655015	-0.259178	-0.534351	-0.426198	-0.493615	0.004572	0.0107657	0.424684	0.0398	0.1474	0.270014	60	24	43	33	1.85465	-0.854651	0.0704242	-1.74572	0.485129
rna124	3171.17	923.833	Control	0.185889	-0.929519	-0.136098	0.197539	0.23905	0.00148689	0.00526957	0.282165	0.0104	0.1748	0.0594966	60	48	79	94	1.42905	-0.429054	0.168305	-1.8952	0.670834
rna1240	1109.67	309.333	Control	0.00468789	0.00362289	-0.849559	-0.371249	-0.340066	0.00344528	0.00341562	1.00868	0.001	0	NA	92	17	0	0	NA	NA	1	-2.04935	1
rna12409	1334.83	393.167	Control	0.30458	-1.116	-0.966945	-0.21752	-0.166993	0.00925492	0.020569	0.449945	0.0131	0.1291	0.101472	74	31	14	28	4.70968	-3.70968	6.96e-05	-0.181629	0.00808419
rna12412	660.333	176.667	Control	0.0308845	-0.162524	-0.979173	0.115949	0.273935	0.00160707	0.0103474	0.155311	0.0561	0.2064	0.271802	8	7	36	30	0.952381	0.047619	1	0.0883346	1
rna12421	581.833	171.167	Control	0.315377	-1.35631	-1.31717	-0.196913	0.218459	0.000973331	0.0182851	0.0532307	0.009	0.2026	0.0444225	5	14	11	25	0.811688	0.188312	1	-0.803293	1
rna12422	916.167	244.833	Control	-0.282685	-1.58812	0.00424302	0.159364	0.438721	0.00131911	0.0105375	0.125183	0.0266	0.2162	0.123034	9	14	28	39	0.895408	0.104592	1	-0.649969	1
rna12425	543.5	140.5	Control	-0.225061	-1.68609	-1.05156	-0.0209901	0.166881	0.000200111	0.00857281	0.0233425	0.0019	0.1622	0.0117139	3	16	2	16	1.5	-0.5	1	-1.83193	1
rna12426	676	191	Control	-0.362603	-1.14247	-1.69627	0.289524	0.299813	0.000160041	0.0179039	0.00893888	0.0131	0.2243	0.0584039	2	24	12	23	0.159722	0.840278	0.0163725	-1.21627	0.258811
rna12428	705.5	188.5	Control	0.447879	-1.28633	-0.328667	0.15767	0.146811	0.00117041	0.00875661	0.133661	0.0133	0.2104	0.0632129	16	20	9	27	2.4	-1.4	0.136757	-2.03265	0.625809
rna12429	835.833	235.167	Control	-0.170142	0.152634	-1.60096	0.166807	0.196832	0.000660366	0.00781001	0.0845538	0.0149	0.1779	0.0837549	8	16	14	37	1.32143	-0.321429	0.599228	-1.2497	0.989393
rna12431	896.167	276.833	Control	0.608253	1.12469	-0.937823	0.423757	0.253885	0.00130485	0.0235291	0.0554567	0.039	0.3994	0.0976465	12	31	44	63	0.554252	0.445748	0.140575	-0.517961	0.632447
rna12433	1282.83	376.167	Control	-0.0150604	-1.27997	-0.667431	0.354738	0.0933211	0.000570671	0.00561184	0.101691	0.0056	0.1291	0.0433772	10	28	10	39	1.39286	-0.392857	0.610116	-2.03525	0.992737
rna12434	594.833	164.167	Control	0.014139	-0.133219	-0.806453	-0.2302	0.397954	0.000362865	0.0134605	0.0269578	0.011	0.1922	0.057232	5	17	6	21	1.02941	-0.0294118	1	-1.05709	1
rna12435	782.5	222.5	Control	1.11982	-0.226229	0.282644	0.549167	0.180304	0.00156092	0.00665275	0.234628	0.014	0.1731	0.0808781	15	20	13	38	2.19231	-1.19231	0.105926	-2.08176	0.563612
rna12436	1235.67	336.333	Control	0.485355	-0.341778	-1.52113	-0.0260427	0.361634	0.000131091	0.015156	0.00864944	0.0018	0.2023	0.00889768	4	38	4	47	1.23684	-0.236842	1	-1.37366	1
rna12437	2549.5	750.5	Control	0.0319955	-1.39148	-0.329968	0.295268	0.340707	0.00131287	0.00858043	0.153007	0.0254	0.1925	0.131948	48	58	73	111	1.2227	-0.222701	0.454916	-1.81208	0.92347
rna12439	629.667	171.333	Control	0.00028826	-0.577461	-0.576875	0.168711	0.246262	0.00221172	0.0136783	0.161695	0.0322	0.1582	0.20354	15	11	18	23	1.74242	-0.742424	0.321587	-0.63955	0.82747
rna12440	1356.67	416.333	Control	0.0528449	-0.411349	-0.334466	0.516354	0.261956	0.000718594	0.0100118	0.0717748	0.0144	0.1506	0.0956175	11	35	19	51	0.843609	0.156391	0.829059	-1.41623	1
rna12441	977.5	300.5	Control	0.0744159	-0.25154	-0.0999541	0.659607	0.46339	0.00100194	0.00981275	0.102106	0.0191	0.1987	0.0961248	9	20	24	45	0.84375	0.15625	0.816949	-0.913788	1
rna12442	1305.67	374.333	Control	0.303611	-0.160581	-0.45676	0.429194	0.347278	0.00102407	0.0100692	0.101703	0.0207	0.1731	0.119584	13	21	27	55	1.26102	-0.261023	0.668944	-0.931105	1
rna12443	881.333	279.667	Control	0.163974	-0.57069	-0.696224	0.626581	0.373382	0.00113746	0.00816119	0.139375	0.0291	0.1545	0.18835	7	15	20	40	0.933333	0.0666667	1	-0.873457	1
rna12444	1022.33	276.667	Control	0.176615	-0.613923	-0.654996	0.666252	0.556626	0.00494954	0.00952549	0.51961	0.0557	0.1672	0.333134	21	16	49	33	0.883929	0.116071	0.841247	-0.766089	1
rna12445	2874.83	893.167	Control	0.673765	0.636175	-0.353428	0.330379	0.282551	0.00354624	0.0137678	0.257575	0.0395	0.1953	0.202253	74	77	121	110	0.873672	0.126328	0.53161	-0.912424	0.953741
rna12447	1050.83	308.167	Control	-0.00272352	-0.522637	0.160998	0.324567	0.381488	0.0038405	0.0174078	0.22062	0.0413	0.1908	0.216457	26	34	38	41	0.825077	0.174923	0.609522	-0.986222	0.992737
rna12450	865	251	Control	-0.336451	-0.0357041	0.00980101	0.386456	0.361797	0.00151763	0.021167	0.0716977	0.0142	0.3487	0.0407227	14	31	12	63	2.37097	-1.37097	0.0674799	-1.1248	0.474089
rna12453	3349.17	1066.83	Control	-0.0487217	-0.114325	-0.17407	0.338055	0.372825	0.00177531	0.0190536	0.0931748	0.0274	0.2114	0.129612	73	104	96	132	0.965144	0.0348558	0.919149	-0.91501	1
rna12454	5118.5	1613.5	Control	0.231099	-0.991267	-0.58156	0.367167	0.348012	0.00215289	0.0142146	0.151456	0.0258	0.1882	0.137088	97	126	137	212	1.19129	-0.191287	0.337892	-0.818515	0.842443
rna12456	744	234	Control	-0.530602	-0.491579	-0.243536	0.560335	-0.286355	0.00164033	0.00351874	0.466171	0.0103	0.1315	0.078327	12	7	12	23	3.28571	-2.28571	0.0505501	-1.05167	0.424669
rna12457	2544.17	833.833	Control	-0.129487	-0.677678	-0.476874	0.111815	0.234807	0.00447248	0.0270182	0.165536	0.0225	0.2491	0.0903252	107	96	67	124	2.02425	-1.02425	0.000764782	-0.561001	0.0416962
rna12459	1015	314	Control	-0.658486	-0.090747	-0.371028	-0.030071	0.0412021	0.00844237	0.0245654	0.343669	0.0303	0.2763	0.109663	75	29	37	47	3.19758	-2.19758	0.000175825	-0.594838	0.0160587
rna12461	958.667	268.333	Control	0.231893	-0.408082	-0.137164	0.453554	0.215372	0.000971153	0.0149471	0.0649728	0.0133	0.2187	0.0608139	12	40	7	42	1.8	-0.8	0.313509	-1.64875	0.821867
rna12468	5752.17	1699.83	Control	0.43311	-0.814483	-0.825033	0.234639	0.283996	0.00153413	0.0171489	0.0894593	0.0134	0.1974	0.0678825	116	192	75	237	1.74458	-0.744583	0.00193238	-1.3355	0.0732248
rna12469	2458	725	Control	0.0265916	-1.28479	-0.16613	0.241802	0.276466	0.00180718	0.0197628	0.0914435	0.0141	0.1506	0.0936255	66	108	37	69	1.13964	-0.13964	0.701648	-1.55611	1
rna1247	393.667	116.333	Control	0.0964321	-0.296994	-0.979585	0.37834	0.283536	0.00284733	0.0105718	0.269333	0.0309	0.2763	0.111835	8	8	12	19	1.58333	-0.583333	0.540781	-0.490175	0.958455
rna12472	732	195	Control	-0.418863	-1.27151	-0.875873	0.407152	0.26513	0.00389764	0.00934706	0.416991	0.0463	0.204	0.226961	19	15	32	26	1.02917	-0.0291667	1	-1.22501	1
rna12473	1120.5	304.5	Control	-0.243239	-1.05805	-1.046	0.0333931	0.0836306	0.000503367	0.0140416	0.0358482	0.0058	0.1881	0.0308347	5	57	8	45	0.493421	0.506579	0.254789	-2.19182	0.773964
rna12474	982.5	298.5	Control	0.301117	-1.2526	-0.628603	0.572533	0.519842	0.00130721	0.0164943	0.0792517	0.0299	0.2389	0.125157	20	26	38	52	1.05263	-0.0526316	1	-1.18588	1
rna12475	601.167	190.833	Control	-0.543694	-0.703559	-1.07339	-5.16757	0.373255	9e-05	0.0213652	0.00421118	0.0002	0.1546	0.00129366	1	38	6	19	0.0833333	0.916667	0.0118922	-1.8025	0.218258
rna12479	847.5	220.5	Control	-0.1714	-1.30953	-1.30041	0.32097	0.373688	0.00486402	0.0192726	0.25238	0.0325	0.2034	0.159784	50	25	29	22	1.51724	-0.517241	0.348185	-1.34986	0.852099
rna12480	842.667	261.333	Control	-0.153122	-1.69187	-1.68174	0.552499	0.544162	0.00388644	0.0156728	0.247974	0.0274	0.1522	0.180026	20	27	23	28	0.901771	0.0982287	0.840595	-1.11675	1
rna12481	278.333	75.6667	Control	-0.619821	-0.512551	-0.975319	0.227873	0.320681	0.000487168	0.0351957	0.0138417	0.0002	0.1815	0.00110193	4	32	4	6	0.1875	0.8125	0.0548264	-1.93406	0.438923
rna12482	835.167	232.833	Control	-0.207709	-1.33285	-0.0702425	NA	0.147025	0	0.0143286	0	0.0012	0.1557	0.00770713	0	43	1	33	0	1	0.441558	-2.07785	0.914826
rna12485	1221.17	332.833	Control	0.0656614	-1.75992	-0.667957	0.623658	0.454133	0.00613087	0.0260504	0.235346	0.0321	0.2314	0.138721	44	41	56	44	0.843206	0.156794	0.657173	-0.769556	1
rna12486	1856.83	537.167	Control	-0.20578	0.258902	-0.404854	-0.239592	0.389474	0.000130651	0.0106615	0.0122545	0.0022	0.1714	0.0128355	6	57	7	73	1.09774	-0.0977444	1	-1.81057	1
rna12488	993	285	Control	-0.626758	-0.215937	-0.390794	0.501195	0.352775	0.00173919	0.0112797	0.154187	0.0135	0.1736	0.077765	25	31	16	38	1.91532	-0.915323	0.118057	-1.84891	0.591016
rna12489	854.333	240.667	Control	0.0243733	-1.68908	-0.47255	0.475034	0.479982	0.00732419	0.0287077	0.25513	0.0583	0.2155	0.270534	41	31	49	24	0.647795	0.352205	0.233373	-0.0862904	0.752285
rna12490	992.5	288.5	Control	-0.96452	-0.982081	-0.0357563	0.350548	0.384615	0.00172525	0.0301004	0.0573164	0.0095	0.1484	0.0640162	11	44	14	28	0.5	0.5	0.163573	-0.923795	0.663104
rna12492	965.667	276.333	Control	0.257613	-1.69248	-1.00492	0.277169	0.482469	0.00367835	0.0271213	0.135626	0.0121	0.2279	0.0530935	30	33	12	46	3.36869	-2.36869	0.00368072	-0.621881	0.108056
rna12493	926.833	270.167	Control	-0.503218	-0.8511	-0.648688	0.486061	0.374608	0.00320916	0.0172441	0.186102	0.0211	0.2465	0.0855984	17	35	19	44	1.12481	-0.124812	0.840965	-1.33831	1
rna12496	428.167	120.833	Control	0.0212866	-0.755635	-0.418158	0.277615	0.322183	0.000806808	0.0378864	0.0212955	0.0024	0.2144	0.011194	7	27	1	16	4.14815	-3.14815	0.242268	-0.576963	0.759981
rna12497	2449.83	727.167	Control	-0.667145	-0.124852	-1.10208	0.474671	0.382512	0.000780061	0.0146042	0.0534136	0.0084	0.219	0.0383562	18	77	27	122	1.05628	-0.0562771	0.867268	-1.28768	1
rna12498	191.833	51.1667	Control	0.255458	-1.4552	-0.696213	0.37405	0.40072	0.000141931	0.0251674	0.00563947	0.0004	0.4191	0.000954426	2	4	7	15	1.07143	-0.0714286	1	-0.350138	1
rna12499	869.833	243.167	Control	-0.231681	-1.78801	-0.850224	0.492688	0.423401	0.000125585	0.016388	0.00766322	0.0036	0.1879	0.0191591	5	25	8	33	0.66	0.34	0.749049	-1.22782	1
rna125	464.667	123.333	Control	0.979195	-1.07281	0.0012178	-0.152826	0.0273134	0.00104404	0.0116209	0.0898417	0.0022	0.152	0.0144737	12	16	1	17	9.5625	-8.5625	0.0283878	-1.74953	0.331533
rna1250	993.333	281.667	Control	-0.81122	-1.00306	-0.622601	0.319909	0.335441	0.0013505	0.00964088	0.14008	0.0056	0.2179	0.0256999	12	12	7	50	7.14286	-6.14286	0.000958346	0.199796	0.0465495
rna12500	1113.33	329.667	Control	-0.648965	0.0502763	-0.831173	0.211173	0.381079	0.00369661	0.0231027	0.160008	0.0339	0.2182	0.155362	36	31	50	42	0.975484	0.0245161	1	-0.650375	1
rna12501	856.333	244.667	Control	-0.622972	0.0461695	-1.2256	0.384897	0.224085	0.0143414	0.0143754	0.997641	0.14	0.408	0.343137	64	11	120	48	2.16348	-1.16348	0.0473331	-0.0511016	0.41167
rna12503	1029.83	311.167	Control	0.371839	-0.80139	-0.0114832	0.0251166	0.0124361	0.000419789	0.0107679	0.0389852	0.0054	0.1059	0.0509915	9	40	6	20	0.75	0.25	0.76291	-1.89358	1
rna12504	1735.67	514.333	Control	0.199614	-1.31077	-0.687603	0.264116	0.325542	0.00116597	0.0204227	0.0570919	0.0092	0.1917	0.0479917	25	84	13	66	1.45055	-0.450549	0.35831	-1.48808	0.860015
rna12505	830.667	255.333	Control	0.0884641	-0.202242	-0.97442	0.376108	0.339196	0.00304265	0.0195624	0.155535	0.0196	0.2203	0.0889696	21	26	20	36	1.45385	-0.453846	0.420661	-0.612536	0.900117
rna12508	385.667	127.333	Control	-0.0595481	-1.10231	-0.346221	0.496083	0.307255	0.00405294	0.0138483	0.292667	0.0227	0.1369	0.165814	10	13	7	14	1.38462	-0.384615	0.754622	-1.04559	1
rna12509	998.5	282.5	Control	-0.702021	0.319086	-0.23123	0.260155	0.259054	0.000504995	0.0242875	0.0207924	0.0095	0.1493	0.0636303	7	46	11	32	0.442688	0.557312	0.187837	-1.42983	0.696333
rna1251	389	103	Control	0.0299252	-0.527177	-0.610725	0.0138028	0.195425	7.04e-05	0.00677589	0.0103922	0.0055	0.1882	0.0292242	1	5	2	19	1.9	-0.9	0.545299	-0.720127	0.960086
rna12515	506	163	Control	0.206838	-0.674403	-0.39217	0.138596	0.29754	0.00179524	0.0100009	0.179507	0.0194	0.1573	0.123331	4	11	8	21	0.954545	0.0454545	1	-0.691958	1
rna12518	2351.33	687.667	Control	0.492196	-0.371462	-0.477613	0.193396	0.241197	0.00503123	0.0372238	0.135162	0.0286	0.1948	0.146817	98	101	57	86	1.46396	-0.463957	0.0987413	-0.264243	0.550992
rna12522	557.5	171.5	Control	-0.426617	-0.766111	-0.274766	0.230242	0.32457	0.000732306	0.0100738	0.0726939	0.012	0.088	0.136364	4	7	8	10	0.714286	0.285714	0.716689	0.419641	1
rna12525	1339.83	343.167	Control	0.439259	-0.650934	-0.0155742	0.307067	0.25259	0.000754642	0.00721014	0.104664	0.0182	0.3005	0.0605657	14	35	31	73	0.941935	0.0580645	1	-2.13105	1
rna12526	292.5	73.5	Control	-0.0208694	-0.861952	0.0268367	-0.422424	-0.524008	0.0113048	0.0119191	0.94846	0.0212	0.013	1.63077	26	4	4	1	1.375	-0.375	1	-0.474424	1
rna1253	727.5	190.5	Control	0.00967784	-0.216391	-0.145593	0.249029	0.435104	0.00677671	0.00849741	0.797502	0.0843	0.1455	0.579381	39	11	65	16	0.805594	0.194406	0.657331	-0.920901	1
rna12530	345.667	110.333	Control	0.0968654	-0.308982	-0.832494	0.564337	0.326268	0.00146486	0.0184517	0.079389	0.0243	0.4426	0.0549028	4	8	8	25	1.5625	-0.5625	0.704981	-0.0490673	1
rna12534	378.667	119.333	Control	0.392081	-0.592206	-1.05981	0.128666	0.331894	0.000210891	0.0168238	0.0125353	0.013	0.2593	0.050135	1	14	6	19	0.22619	0.77381	0.223651	-0.783656	0.7399
rna12538	171	51	Control	-0.600608	-1.30481	0.139459	0.308957	-0.502848	0.0195803	0.00986735	1.98435	0.1455	0.0015	97	40	3	17	0	0	1	0.545121	-0.953724	0.95998
rna12539	744.667	215.333	Control	-0.285809	-0.608038	-0.151578	0.268804	0.279823	0.000968529	0.00502764	0.192641	0.0164	0.2871	0.057123	5	8	10	51	3.1875	-2.1875	0.121717	-0.967846	0.599643
rna12547	1628.33	474.667	Control	0.0674286	0.828351	-0.209389	0.0788722	0.252664	0.000637326	0.0156256	0.0407874	0.0007	0.1699	0.00412007	22	48	5	56	5.13333	-4.13333	0.00107005	-0.911374	0.0500989
rna12549	3002.17	903.833	Control	-0.154057	-0.481022	-0.497231	0.124578	0.184711	0.000428008	0.00516229	0.0829104	0.0168	0.1596	0.105263	14	32	54	123	0.996528	0.00347222	1	-0.940457	1
rna12550	1540.33	400.667	Control	-0.330331	0.298659	-0.111451	-0.245043	-0.10909	0.0258361	0.0434248	0.594962	0.1518	0.4345	0.349367	296	65	159	44	1.25167	-0.251669	0.318697	-1.35167	0.82496
rna12557	618.333	188.667	Control	0.137301	-0.217694	-0.149081	-0.0936222	-0.873771	0.00488291	0.00655441	0.744981	0.0698	0.1246	0.560193	50	11	82	21	1.09424	-0.094235	1	-1.78518	1
rna1256	1181.17	330.833	Control	0.317359	-0.449095	-0.453438	0.192909	0.289608	0.000252011	0.0102906	0.0244894	0.0037	0.1088	0.0340074	8	35	3	31	2.3619	-1.3619	0.328702	-1.71706	0.834722
rna12561	270	72	Control	-0.268544	-0.272418	-0.216679	0.50369	0.321224	0.00128472	0.003967	0.323853	0.0391	0.1426	0.274194	5	4	27	11	0.509259	0.490741	0.438056	-1.35802	0.912667
rna12562	1587	483	Control	0.739382	-0.624203	-0.164495	-0.597542	0.0123142	0.000561471	0.0139708	0.0401889	0.0087	0.1706	0.0509965	16	67	26	57	0.523536	0.476464	0.107468	-1.98795	0.568442
rna12564	1020.5	302.5	Control	0.14349	0.21008	-0.769505	0.421075	0.194808	0.00213035	0.00617875	0.344786	0.0124	0.1296	0.095679	13	22	9	34	2.23232	-1.23232	0.134664	-1.78263	0.622412
rna12565	1198.17	352.833	Control	-0.132596	-0.0768618	-0.340371	-0.0265488	-0.00280288	0.000271174	0.0169988	0.0159525	0.0001	0.1089	0.000918274	7	100	0	21	Inf	#NAME?	0.598499	-2.37548	0.988648
rna12566	478.5	139.5	Control	-0.800642	-0.739514	-0.625744	0.308036	0.584021	0.000786148	0.00406351	0.193465	0.0234	0.2384	0.0981544	7	2	14	23	5.75	-4.75	0.0590181	-0.901495	0.453489
rna1257	2244.83	614.167	Control	-0.386148	-0.195112	0.342617	0.45918	0.488862	0.000547192	0.00817544	0.0669312	0.0323	0.2699	0.119674	15	36	81	131	0.673868	0.326132	0.261232	-1.06598	0.779974
rna12575	1857.17	566.833	Control	-0.505284	0.0945686	0.186035	-0.0364352	-0.171993	0.012402	0.0163511	0.75848	0.094	0.2065	0.455206	155	27	138	60	2.33055	-1.33055	0.000948536	0.163336	0.0465495
rna12577	420.667	125.333	Control	-0.401451	-0.663008	-0.418737	0.335775	0.256066	0.00220885	0.0192613	0.114678	0.0075	0.1673	0.0448296	14	18	2	16	6.22222	-5.22222	0.0263394	-1.1139	0.32204
rna1258	424.833	139.167	Control	-0.490347	0.277569	-0.295554	0.636229	0.389051	0.000358641	0.0138488	0.0258969	0.0048	0.1571	0.0305538	1	16	1	19	1.1875	-0.1875	1	-1.54082	1
rna12580	1155	324	Control	-0.168542	-0.592606	0.4782	-0.25057	-0.092129	0.00703534	0.00902564	0.779484	0.0018	0	NA	129	32	0	0	NA	NA	1	-1.9631	1
rna12581	1605.33	431.667	Control	-0.0403242	-0.279347	-0.346359	-0.207699	0.0720175	0.00564307	0.00670701	0.841369	0	0.0024	0	164	39	1	0	0	1	1	-2.33699	1
rna12582	729.333	203.667	Control	0.306438	-0.419829	-0.863946	-5.25786	0.457267	0.0001095	0.00534353	0.0204921	0.0067	0.1694	0.0395514	0	7	4	34	0	1	1	-0.655147	1
rna12583	3557.83	1119.17	Control	0.0380093	-0.304922	-0.469894	0.269834	0.251939	0.00102955	0.0151003	0.0681805	0.0089	0.1581	0.0562935	41	116	31	139	1.58482	-0.584816	0.108651	-1.30154	0.571099
rna12586	1146.17	347.833	Control	0.645333	-0.569796	0.247792	0.171486	0.316001	0.00020093	0.0194927	0.010308	0.0027	0.1423	0.018974	4	43	3	39	1.2093	-0.209302	1	-0.998847	1
rna12587	1018.33	313.667	Control	-0.490211	-0.342418	-0.667787	1	0.17976	5.31e-05	0.0165074	0.0032142	0.0011	0.1084	0.0101476	1	52	1	23	0.442308	0.557692	0.52905	-1.87268	0.952751
rna12588	458.667	141.333	Control	-0.564306	0.251912	-1.50305	0.367147	0.32779	0.00337902	0.010161	0.332549	0.0626	0.1858	0.336921	19	8	23	8	0.826087	0.173913	0.776104	-0.864056	1
rna1259	626.833	195.167	Control	-0.740271	-0.82928	-0.120714	0.081334	0.366334	0.000388269	0.0159596	0.0243282	0.0019	0.2028	0.00936884	8	30	2	27	3.6	-2.6	0.167905	-1.78789	0.669491
rna12591	2492.83	720.167	Control	-0.66754	-1.37096	-0.70027	0.291293	0.298055	0.00249475	0.023526	0.106043	0.032	0.1889	0.169402	69	78	80	90	0.995192	0.00480769	1	-0.606196	1
rna12592	1310.83	396.167	Control	-0.609598	-0.175066	-0.021571	0.104922	0.284583	0.00126234	0.0178442	0.0707423	0.0249	0.1686	0.147687	19	43	35	49	0.618605	0.381395	0.224807	-1.04313	0.741446
rna12594	1095.5	302.5	Control	-0.0747182	-0.972476	-0.808339	0.484061	0.212779	0.000688296	0.0173551	0.0396597	0.0075	0.1858	0.040366	11	36	7	40	1.74603	-0.746032	0.432327	-1.11055	0.90775
rna12597	2294.5	693.5	Control	0.0316285	-1.55405	-0.734652	-0.000607902	0.201539	0.000482407	0.0135133	0.0356986	0.0027	0.1307	0.020658	21	107	8	61	1.4965	-0.496495	0.40671	-2.10179	0.893629
rna12598	777	219	Control	0.607358	-0.420178	-0.119061	0.184747	0.458183	0.00491352	0.0123112	0.399109	0.0723	0.1371	0.527352	22	14	72	18	0.392857	0.607143	0.040537	-0.279876	0.379436
rna12599	760.5	223.5	Control	-0.655647	-0.743443	-0.722929	0.211768	0.378955	0.00113773	0.0114219	0.0996089	0.0301	0.18	0.167222	8	18	24	32	0.592593	0.407407	0.338883	-1.30455	0.84393
rna126	1725.67	494.333	Control	-0.810867	-0.436125	-0.13951	0.363517	0.142474	0.000635492	0.0130628	0.0486491	0.0151	0.166	0.0909639	15	60	32	66	0.515625	0.484375	0.0842685	-1.90191	0.518121
rna1260	1443.33	398.667	Control	-0.320361	-0.601238	-0.664832	0.279597	0.29634	0.000347045	0.0094286	0.0368077	0.0107	0.2022	0.0529179	7	38	16	63	0.725329	0.274671	0.633581	-1.66741	1
rna12601	444.167	119.833	Control	-0.00746087	-0.591843	-0.6159	0.485395	0.303028	0.00194004	0.0117319	0.165364	0.0381	0.0837	0.455197	8	10	17	7	0.329412	0.670588	0.116888	-1.51585	0.589896
rna12602	863.667	231.333	Control	-0.155756	-0.351115	0.0229133	0.309232	0.076788	0.000372584	0.00935948	0.0398082	0.0047	0.2386	0.0196982	6	30	5	46	1.84	-0.84	0.51405	-2.11953	0.946879
rna12604	1568.5	456.5	Control	-0.295826	-0.460195	-0.401496	0.148288	0.176795	0.00134759	0.0115001	0.11718	0.0158	0.1443	0.109494	31	69	26	51	0.881271	0.118729	0.746714	-2.12034	1
rna12605	623.333	153.667	Control	-0.588185	-0.105753	-0.36071	0.33324	0.339376	0.00196368	0.0108091	0.18167	0.0434	0.1812	0.239514	19	14	24	15	0.848214	0.151786	0.811444	-1.3252	1
rna12606	412.667	118.333	Control	0.724811	-0.152049	-0.862618	-0.299842	0.217563	0.000130888	0.0269127	0.00486342	0.0036	0.0369	0.097561	3	31	6	6	0.0967742	0.903226	0.0054375	-1.89923	0.137364
rna12607	639.167	197.833	Control	-0.413642	-0.196697	-0.484368	0.344966	0.251342	0.00135586	0.0162168	0.0836085	0.0148	0.1383	0.107014	6	24	9	17	0.472222	0.527778	0.243177	-1.54593	0.76138
rna12608	2377	761	Control	-0.60596	-0.603611	-0.81849	0.204483	0.174852	0.000594667	0.0102749	0.0578757	0.0104	0.149	0.0697987	26	64	25	92	1.495	-0.495	0.255229	-1.63422	0.773964
rna1261	1634.83	468.167	Control	0.42236	0.358739	-0.302336	0.382928	0.334817	0.000860848	0.0054532	0.157861	0.0144	0.1633	0.0881813	11	19	33	68	1.19298	-0.192982	0.667472	-1.34003	1
rna12611	253.5	70.5	Control	0.123597	-0.415958	-0.645173	0.490503	0.626513	0.00300758	0.00528726	0.568835	0.0082	0.1799	0.0455809	3	3	4	8	2	-1	0.626697	-0.674168	1
rna12613	3864.5	1091.5	Control	0.228522	-0.789647	-0.303689	0.308619	0.299343	0.00394157	0.0137365	0.286941	0.0664	0.2391	0.277708	113	75	273	166	0.916142	0.0838584	0.654499	-0.810342	1
rna12614	2296.5	643.5	Control	-0.343773	0.121391	-0.910131	0.171982	0.289294	0.014679	0.0205885	0.712974	0.0873	0.1985	0.439798	140	48	180	75	1.21528	-0.215278	0.39177	-0.51319	0.882845
rna12615	1135	311	Control	-0.0483075	-0.154389	-0.427319	0.378804	0.451559	0.00220581	0.0140663	0.156816	0.0498	0.2147	0.231952	18	22	59	41	0.568567	0.431433	0.138675	-0.790442	0.629066
rna12616	2240.17	675.833	Control	-0.114373	-0.358266	-0.314752	0.327206	0.281207	0.00252966	0.0116076	0.217933	0.0307	0.1995	0.153885	59	59	77	101	1.31169	-0.311688	0.284335	-1.44888	0.797106
rna12617	1086	327	Control	-0.0721476	-1.02389	-0.926025	0.418168	0.422611	0.00227164	0.0162279	0.139983	0.0314	0.2747	0.114307	19	33	34	60	1.01604	-0.0160428	1	-0.961822	1
rna1262	2149.83	652.167	Control	-0.390886	-0.878051	0.00394118	0.175998	0.211632	0.000543573	0.0140205	0.03877	0.0217	0.1915	0.113316	14	98	50	81	0.231429	0.768571	4.85e-06	-1.95708	0.00117789
rna12620	1039.17	313.833	Control	-0.428296	-1.10441	0.484436	0.552087	0.411923	0.00132692	0.0192447	0.0689502	0.0179	0.2221	0.0805943	10	34	16	49	0.900735	0.0992647	1	-0.774024	1
rna12621	745	236	Control	-0.166335	-0.0264986	-0.4471	-0.860949	0.31078	0.000362197	0.0324912	0.0111475	0.0087	0.1905	0.0456693	9	46	6	33	1.07609	-0.076087	1	-1.03157	1
rna12625	932.333	273.667	Control	0.097853	-0.613195	-0.467645	0.385983	0.365347	0.00150096	0.00885863	0.169435	0.022	0.1333	0.165041	13	15	20	30	1.3	-0.3	0.637316	-1.16511	1
rna12627	1177.83	349.167	Control	-0.18142	0.0351877	-0.998596	0.482396	0.475021	0.0016911	0.00865076	0.195486	0.0409	0.2425	0.16866	14	20	52	64	0.861538	0.138462	0.844562	-0.816689	1
rna12628	2096.5	630.5	Control	0.39539	-0.160284	-1.01858	0.309233	0.299257	0.00122929	0.00811577	0.15147	0.0268	0.1738	0.1542	24	28	57	85	1.2782	-0.278195	0.511891	-1.02387	0.946427
rna12629	707.5	207.5	Control	-0.00131647	-0.214845	-0.129749	0.189118	0.412211	0.00260819	0.00551342	0.473063	0.0389	0.1423	0.273366	22	7	28	24	2.69388	-1.69388	0.0598354	-1.05428	0.456649
rna1263	651.333	191.667	Control	-0.223578	-0.203889	-0.338867	0.103064	0.313383	0.00189075	0.0131641	0.14363	0.0479	0.1561	0.306855	20	8	33	25	1.89394	-0.893939	0.24053	-0.488996	0.759981
rna12630	622.5	172.5	Control	-0.154817	0.0318539	-0.437442	0.454627	0.433145	0.00484174	0.0188092	0.257414	0.0613	0.188	0.326064	23	20	39	17	0.501282	0.498718	0.142059	-1.01312	0.634632
rna12631	668.833	207.167	Control	-0.473798	-0.133684	0.131745	0.266527	0.401862	0.00433666	0.0267402	0.162177	0.0317	0.2161	0.146691	20	22	23	27	1.06719	-0.0671937	1	0.290078	1
rna12632	2228	682	Control	-0.121703	-0.111535	-0.72737	-0.456872	0.284428	0.000482524	0.0191734	0.0251663	0.0007	0.1371	0.00510576	16	131	10	69	0.842748	0.157252	0.66918	-1.9444	1
rna12634	1550	442	Control	0.927563	-0.739249	-0.155964	0.327432	0.292237	0.00239626	0.00714984	0.335149	0.0628	0.2779	0.225981	29	24	103	84	0.985437	0.0145631	1	-1.11352	1
rna12636	779.333	237.667	Control	-0.446879	-1.28433	0.0150618	0.0201775	0.317223	0.000171775	0.00387997	0.0442722	0.0069	0.2331	0.029601	3	5	6	48	4.8	-3.8	0.0831147	-0.448806	0.514281
rna12637	527.667	144.333	Control	-0.637441	-0.108319	-0.589232	0.271492	0.214047	0.00121687	0.00554758	0.219351	0.0232	0.0439	0.528474	11	10	11	6	0.6	0.4	0.520539	-1.5952	0.949355
rna12638	661.333	187.667	Control	0.389784	-0.275074	-0.458394	0.407113	0.451121	0.000950983	0.0138257	0.0687839	0.0176	0.2064	0.0852713	7	21	13	27	0.692308	0.307692	0.594084	-1.33065	0.985468
rna12639	1507.67	433.333	Control	-0.76341	-0.485112	-0.860271	0.0515547	0.294686	0.000736125	0.0111493	0.0660241	0.0123	0.1995	0.0616541	12	40	26	74	0.853846	0.146154	0.843765	-1.45787	1
rna12640	989	289	Control	-0.590004	-0.995267	-0.771979	0.217235	0.346517	0.000649351	0.00992396	0.0654326	0.0142	0.2096	0.0677481	7	22	18	41	0.724747	0.275253	0.620342	-1.34559	0.997553
rna12641	1034.17	306.833	Control	-0.360102	-1.17006	-0.054216	0.204623	0.162377	0.00138542	0.0083021	0.166876	0.0232	0.1605	0.144548	17	14	23	38	2.00621	-1.00621	0.126914	-0.307067	0.607027
rna12642	896	262	Control	-0.66562	-0.55697	-0.105991	0.0561864	0.243608	0.00108247	0.0202811	0.0533734	0.0093	0.1438	0.0646732	16	59	6	24	1.08475	-0.0847458	1	-1.84813	1
rna12643	1615	464	Control	-0.363134	-1.00044	-0.0830646	0.304541	0.295037	0.000727901	0.00640194	0.1137	0.0157	0.1891	0.0830249	21	30	27	72	1.86667	-0.866667	0.0978907	-1.7458	0.548825
rna12644	3216.5	887.5	Control	0.218146	-0.111545	-0.215921	0.267657	0.212995	0.000810934	0.00741007	0.109437	0.0134	0.1698	0.0789164	33	52	49	119	1.54121	-0.541209	0.15473	-1.58188	0.651963
rna1265	2301.67	686.333	Control	-0.995754	-0.247346	0.36875	0.297017	0.277693	0.000289352	0.0131429	0.0220158	0.0067	0.1386	0.0483405	12	82	11	68	0.904656	0.0953437	0.826426	-1.7031	1
rna12653	862.5	292.5	Control	-0.0530356	-0.974077	-0.120758	-0.291715	0.357508	0.000620249	0.0174415	0.0355616	0.0197	0.2259	0.0872067	9	35	14	43	0.789796	0.210204	0.811324	-1.13538	1
rna1266	404.667	99.3333	Control	-0.320047	-0.312238	-0.252082	0.35889	0.372961	0.00190268	0.0181303	0.104945	0.0468	0.2056	0.227626	14	7	16	17	2.125	-1.125	0.263359	-0.893844	0.781566
rna12664	1914.5	506.5	Control	-0.572003	-0.654182	-0.248409	0.214608	0.284914	0.0017419	0.0201198	0.0865762	0.0243	0.1969	0.123413	27	59	48	67	0.638771	0.361229	0.143247	-0.89043	0.635286
rna12665	608	166	Control	0.437919	-0.643971	0.304775	0.203926	-0.0589295	0.00430265	0.0139024	0.309489	0.0533	0.3251	0.16395	25	16	29	35	1.88578	-0.885776	0.161155	-1.37263	0.6605
rna12666	2985.5	950.5	Control	-0.0439211	-0.996273	0.574684	0.214506	0.221177	0.00227911	0.0137372	0.165908	0.0194	0.1608	0.120647	58	89	66	111	1.09602	-0.0960163	0.731058	-1.21459	1
rna1267	769	209	Control	-0.0596094	-0.249012	-0.277455	-0.0287822	0.24012	7.03e-05	0.0074943	0.00938032	0.0053	0.165	0.0321212	2	13	4	30	1.15385	-0.153846	1	-1.60844	1
rna12670	845.333	234.667	Control	-0.115578	-0.638838	-0.754317	0.645328	0.4138	0.000555896	0.00827711	0.0671606	0.0123	0.1605	0.0766355	6	14	9	31	1.47619	-0.47619	0.542378	-1.00722	0.958455
rna12671	1785.33	506.667	Control	0.380871	-1.03327	-0.598526	0.323774	0.324205	0.00145944	0.0148744	0.0981177	0.0185	0.1934	0.0956567	29	46	34	73	1.35358	-0.353581	0.347035	-1.14633	0.851336
rna12672	1053.17	272.833	Control	-0.812159	-0.11179	-0.195646	0.0207486	-0.000285777	0.00128264	0.0100581	0.127523	0.0109	0.1978	0.0551062	16	35	12	47	1.79048	-0.790476	0.196921	-2.24556	0.705663
rna12673	1009.5	295.5	Control	-0.193517	-0.173179	-1.06651	0.343299	0.31259	0.00179963	0.0120729	0.149063	0.0101	0.2077	0.0486278	14	23	10	44	2.67826	-1.67826	0.0533173	-0.727252	0.433929
rna12674	1600.67	496.333	Control	0.684577	0.0183984	-0.648117	0.252422	0.115547	0.000464216	0.0116471	0.0398566	0.0025	0.107	0.0233645	13	74	5	43	1.51081	-0.510811	0.599581	-2.22247	0.989671
rna12675	1532.17	462.833	Control	-0.189619	-1.66844	-1.57266	-0.237507	0.209887	0.000789769	0.0156202	0.0505609	0.011	0.1616	0.0680693	13	48	19	55	0.783991	0.216009	0.68478	-1.07758	1
rna12679	1484.17	453.833	Control	-0.414431	0.396203	-0.774476	0.0563356	-0.56009	0.000992862	0.00688629	0.14418	0.0185	0.1256	0.147293	27	36	33	51	1.15909	-0.159091	0.73529	-1.85604	1
rna12682	583.833	151.167	Control	-0.143332	0.113043	-0.350752	0.381631	0.101698	0.00161512	0.00942509	0.171363	0.0212	0.1668	0.127098	9	15	13	20	0.923077	0.0769231	1	-1.87892	1
rna12683	374	97	Control	-0.412417	-1.29385	-0.617022	-0.0915592	0.204259	0.00126696	0.0119334	0.106169	0.0369	0.2514	0.146778	2	7	15	14	0.266667	0.733333	0.148371	-0.764713	0.641281
rna12684	580.167	166.833	Control	-0.304007	-0.250909	-0.291621	0.124968	-0.562643	0.000502722	0.00962937	0.0522071	0.0152	0.1645	0.0924012	5	17	15	21	0.411765	0.588235	0.165889	-1.60824	0.666925
rna12687	1002	309	Control	0.670127	0.338834	-0.45235	-0.0103137	-0.173776	0.000729532	0.034952	0.0208724	0.0021	0.0961	0.0218522	21	80	4	21	1.37813	-0.378125	0.781147	-1.46531	1
rna12691	650.167	201.833	Control	-0.202752	-0.167538	-0.00409608	0.0795233	-0.0125224	0.00111409	0.00700805	0.158973	0.0245	0.1488	0.164651	8	11	16	24	1.09091	-0.0909091	1	-0.959518	1
rna12692	404.667	132.333	Control	0.00335508	0.0862487	-0.62332	0.334455	0.207229	0.00616215	0.00726897	0.847733	0.0671	0.1566	0.42848	19	4	31	15	2.29839	-1.29839	0.255719	-0.870584	0.774991
rna12694	767	238	Control	0.0332539	-0.917448	-0.229949	-0.300284	-0.423937	0.0175769	0.0531061	0.330977	0.0373	0.2712	0.137537	135	34	30	25	3.16176	-2.16176	0.00073259	-0.431375	0.0409528
rna12696	3397.5	970.5	Control	-0.337282	-0.737497	-1.49515	0.28976	0.318631	0.00169472	0.0108092	0.156784	0.0454	0.2032	0.223425	58	48	154	150	1.17695	-0.176948	0.499492	-0.630065	0.940916
rna12697	724.333	223.667	Control	0.340189	-0.878796	-0.796884	0.383175	0.386119	0.00146163	0.00514991	0.283816	0.0269	0.1972	0.13641	10	9	19	38	2.22222	-1.22222	0.174911	-0.952189	0.679672
rna12699	202	62	Control	0.126516	-0.233182	0.326763	NA	0.549061	0	0.00299675	0	0.005	0.0986	0.0507099	0	2	1	6	0	1	1	-0.901495	1
rna127	1701.83	518.167	Control	0.0275282	0.53666	-0.506959	0.0175615	0.312888	0.000863419	0.00684196	0.126195	0.0104	0.174	0.0597701	19	21	19	75	3.57143	-2.57143	0.00291736	-0.722509	0.0950455
rna1270	302.5	81.5	Control	0.0307635	-0.136197	-0.56709	0.383156	0.227604	0.031934	0.039658	0.805234	0.2021	0.2066	0.978219	46	6	39	4	0.769231	0.230769	0.749902	-0.638411	1
rna12700	721.333	211.667	Control	-0.0357186	-0.681602	-0.706614	NA	0.0304794	0	0.00821051	0	0.0002	0.1842	0.00108578	0	27	0	31	NA	NA	1	-2.16248	1
rna12701	689.833	204.167	Control	-0.413768	-0.00516642	-0.400404	0.260173	0.434664	0.00142636	0.014479	0.0985125	0.0536	0.1975	0.271392	4	11	33	36	0.396694	0.603306	0.160991	0.801229	0.660398
rna12702	342	75	Control	0.275027	-1.1311	-1.05564	0.637368	-0.219083	0.00169333	0.00215911	0.784271	0.0347	0.2859	0.121371	1	1	19	21	1.10526	-0.105263	1	-0.904012	1
rna12705	2037	552	Control	-0.328427	-0.351072	-0.934838	0.331129	0.244937	0.00128351	0.0126996	0.101067	0.0235	0.2465	0.0953347	26	61	47	104	0.943146	0.0568539	0.884694	-1.57767	1
rna12706	695.5	207.5	Control	-0.26707	-0.466448	-0.0363253	0.12788	0.442442	0.00158222	0.00763878	0.20713	0.016	0.148	0.108108	8	13	9	26	1.77778	-0.777778	0.37787	-1.14595	0.874021
rna1271	2223.17	605.833	Control	0.0804411	-1.05794	-0.88901	0.397893	0.39951	0.00277388	0.0100211	0.276803	0.0433	0.204	0.212255	58	37	94	85	1.41748	-0.417481	0.202101	-1.27434	0.712549
rna12713	2335.33	742.667	Control	0.0302175	-0.699026	0.284574	0.0750152	0.312983	0.00164576	0.019062	0.0863375	0.0156	0.2159	0.0722557	46	117	44	105	0.938228	0.0617716	0.803879	-1.70872	1
rna12715	1270.67	367.333	Control	0.0401014	-0.0444353	-0.420023	0.187115	0.310225	0.000829558	0.0111005	0.0747315	0.0117	0.2213	0.0528694	11	37	16	67	1.24493	-0.244932	0.657673	-1.80655	1
rna12716	1241.5	330.5	Control	-0.395842	-0.588434	-0.401125	0.468607	0.230506	0.00103872	0.012816	0.0810487	0.0229	0.2072	0.110521	14	38	33	52	0.580542	0.419458	0.194937	-1.60583	0.704658
rna12717	295.5	79.5	Control	0.166257	-0.11772	0.208429	0.373576	0.590755	0.00195327	0.0110688	0.176465	0.0361	0.2652	0.136124	6	9	12	13	0.722222	0.277778	0.747016	-1.26351	1
rna12718	2293.5	670.5	Control	-0.0658822	-0.658606	-0.314104	0.331431	0.165578	0.000543855	0.0123827	0.0439206	0.0054	0.1728	0.03125	18	106	11	83	1.2813	-0.281304	0.687761	-2.17065	1
rna12719	663.5	173.5	Control	-0.104515	-0.456159	0.0306033	0.221315	0.48918	0.000909868	0.00313453	0.290273	0.038	0.1556	0.244216	6	7	29	19	0.561576	0.438424	0.528439	-1.58646	0.952337
rna12720	1067	292	Control	-0.127736	-0.0649373	-0.351653	0.527644	0.247277	0.00110092	0.0100285	0.109779	0.0247	0.1225	0.201633	18	28	29	26	0.576355	0.423645	0.229669	-1.86192	0.747461
rna12721	602.833	183.167	Control	-0.582662	-0.565879	-0.724261	0.196286	0.162848	0.000401167	0.0166915	0.0240341	0.0051	0.106	0.0481132	4	39	3	16	0.547009	0.452991	0.6653	-2.23944	1
rna12722	323	94	Control	0.348273	-0.0240423	-1.22619	0.152783	0.12402	0.000913782	0.00843305	0.108357	0.0094	0.143	0.0657343	5	6	3	11	3.05556	-2.05556	0.389169	-0.943772	0.880366
rna12723	673.833	175.167	Control	-0.551158	-0.332617	-1.49072	0.439819	0.337787	0.00335818	0.018332	0.183187	0.0305	0.1528	0.199607	21	11	20	18	1.71818	-0.718182	0.333599	-0.279125	0.837987
rna12725	4030	1226	Control	0.0105039	-0.0703171	-0.0787176	0.397335	0.28476	0.00233908	0.0109061	0.214474	0.0238	0.2259	0.105356	87	111	101	197	1.52877	-0.528766	0.0296199	-1.64088	0.33494
rna12726	569.333	156.667	Control	-0.300416	-0.7013	-0.757613	0.105811	0.346372	0.00033425	0.0148483	0.022511	0.0143	0.3024	0.0472884	6	10	16	37	1.3875	-0.3875	0.760266	-0.914768	1
rna12727	1420.17	400.833	Control	-0.965995	-0.502502	-0.0681511	0.454224	0.299979	0.00193486	0.0119938	0.161322	0.0169	0.2076	0.0814066	15	31	25	59	1.14194	-0.141935	0.842793	-0.981789	1
rna12728	741.333	212.667	Control	-0.141875	-0.630916	-0.340609	0.207927	0.109934	0.000756294	0.0197334	0.0383257	0.0069	0.1957	0.035258	8	47	5	28	0.953191	0.0468085	1	-1.96783	1
rna12729	920.167	297.833	Control	-1.20084	-0.0543985	-1.35994	0.135944	0.356867	0.000902439	0.0111072	0.0812479	0.0356	0.2962	0.120189	5	26	42	63	0.288462	0.711538	0.0174217	-1.21069	0.264588
rna12733	626.667	219.333	Control	-0.828763	-0.348882	-1.88901	0.122087	0.536211	0.00453427	0.0164113	0.276289	0.0807	0.2862	0.281971	19	22	46	37	0.694664	0.305336	0.444822	-1.01487	0.917619
rna12737	776.167	234.833	Control	0.149523	-1.12842	-1.29315	-2.94785	0.410882	6.97e-05	0.0157577	0.00442224	0.0018	0.222	0.00810811	2	25	6	36	0.48	0.52	0.467488	-0.869036	0.92717
rna12738	1109.5	309.5	Control	0.292971	-0.186302	-0.22491	0.284219	0.324706	0.00139815	0.0122617	0.114026	0.0214	0.223	0.0959641	15	22	22	55	1.70455	-0.704545	0.208831	-0.7699	0.719808
rna12739	1795.67	535.333	Control	0.655663	0.129486	-1.11936	0.297927	0.22849	0.00039002	0.0146408	0.0266393	0.0046	0.1121	0.0410348	10	81	12	44	0.452675	0.547325	0.098988	-1.81752	0.551509
rna12740	708.167	212.833	Control	0.425863	-0.531612	-0.710598	-0.0258734	0.117429	0.000229405	0.00739247	0.0310322	0.0057	0.1047	0.0544413	4	25	5	18	0.576	0.424	0.485513	-2.17342	0.934048
rna12749	2674	812	Control	-0.18762	-0.574701	-0.612498	0.331768	0.281495	0.00188768	0.0151384	0.124695	0.02	0.2527	0.0791452	31	88	55	151	0.967149	0.0328512	1	-1.17503	1
rna12752	7882.83	2290.17	Control	-0.447367	-1.03817	0.278772	0.334191	0.273138	0.000995919	0.0168462	0.0591184	0.0107	0.1887	0.0567038	106	269	89	323	1.4301	-0.430099	0.0318848	-1.25496	0.343187
rna12753	7946.5	2388.5	Control	0.580414	-0.318142	0.121582	0.291814	0.343771	0.00198117	0.0177919	0.111352	0.0198	0.2698	0.0733877	120	255	174	431	1.16565	-0.165652	0.28316	-1.06756	0.796485
rna12755	1681.17	502.833	Control	0.263426	0.0112686	-0.933419	0.102717	0.261697	0.00196203	0.0125939	0.155792	0.0661	0.2191	0.301689	39	35	102	80	0.851541	0.148459	0.580181	-1.44909	0.977033
rna12756	1177.17	331.833	Control	0.671599	-0.181479	-1.38849	0.277021	0.173182	0.00136962	0.0104346	0.131258	0.0158	0.1408	0.112216	12	50	15	38	0.608	0.392	0.278304	-2.20566	0.792987
rna12758	1486	416	Control	0.267274	-1.35497	-1.00741	0.134767	0.166384	0.0118538	0.0129463	0.915607	0.0629	0.2039	0.308485	117	30	74	49	2.58243	-1.58243	0.000730441	-0.835051	0.0409528
rna1276	1071.83	284.167	Control	0.523309	-0.769993	-1.27264	0.0991745	0.209483	0.00422666	0.00518579	0.815048	0.0106	0.0384	0.276042	76	21	16	8	1.66667	-0.666667	0.303409	-2.17199	0.814906
rna12761	5432.17	1554.83	Control	-0.258937	-0.991668	-1.11606	0.332003	0.279279	0.00110432	0.0177169	0.0623316	0.0114	0.2108	0.0540797	77	192	67	238	1.4246	-0.424596	0.0677931	-1.30406	0.474988
rna12762	1027.17	304.833	Control	0.190787	-0.709431	0.0673906	0.189171	0.220216	0.000340713	0.00938422	0.036307	0.0131	0.111	0.118018	8	34	15	28	0.439216	0.560784	0.142944	-1.9359	0.635281
rna12763	643.667	166.333	Control	0.475597	-1.0483	-0.85369	0.319219	0.0974685	0.00291203	0.0149433	0.194872	0.0214	0.1076	0.198885	18	21	15	14	0.857143	0.142857	0.80761	-1.43334	1
rna12765	768.833	227.167	Control	0.52624	-0.269468	-0.966716	0.253134	0.0892185	0.00127789	0.0085437	0.149571	0.0139	0.0824	0.168689	9	12	6	20	2.5	-1.5	0.210826	-1.01991	0.720462
rna12766	533.167	159.833	Control	0.504832	-1.73963	-1.04385	0.358487	0.317471	0.00416417	0.013114	0.317537	0.0178	0.0659	0.270106	23	18	6	7	1.49074	-0.490741	0.750568	-1.78302	1
rna12767	1269.5	368.5	Control	-0.32115	-0.990782	-1.3472	0.278533	0.317016	0.0023161	0.0126465	0.183142	0.0201	0.1948	0.103183	18	37	28	62	1.07722	-0.0772201	0.855831	-1.18226	1
rna12768	698.167	195.833	Control	0.574611	-0.451258	-0.616012	0.134528	0.317669	0.00290635	0.0165573	0.175533	0.027	0.2038	0.132483	17	18	15	29	1.82593	-0.825926	0.25005	-1.06257	0.768488
rna12769	347.833	96.1667	Control	0.181868	-0.577078	-0.823597	0.618722	0.461893	0.000464314	0.016365	0.0283724	0.0233	0.2497	0.093312	3	10	9	13	0.433333	0.566667	0.46297	-0.588438	0.925979
rna1277	439.833	118.167	Control	-0.576479	-0.889393	0.270193	1	0.243874	0.000122848	0.00558816	0.0219836	0.0023	0.2191	0.0104975	1	3	1	20	6.66667	-5.66667	0.3	-1.40712	0.812501
rna12777	310.833	94.1667	Control	-0.081291	-1.50576	0.307005	0.553092	0.428855	0.00410536	0.00695064	0.590646	0.0442	0.3345	0.132138	8	5	26	14	0.861538	0.138462	1	-0.884917	1
rna12779	499.667	145.333	Control	-0.0227955	-0.162245	-1.11909	-3.23366	0.295911	0.000163029	0.00814636	0.0200125	0.0092	0.1216	0.0756579	2	15	3	21	0.933333	0.0666667	1	-1.75342	1
rna1278	740.833	222.167	Control	0.163588	-0.999908	-1.67573	0.682464	0.184114	0.000663488	0.00564816	0.11747	0.0029	0.1463	0.0198223	3	14	3	27	1.92857	-0.928571	0.652894	-2.03215	1
rna12780	705.667	197.333	Control	-0.361773	-0.647682	-0.531257	0.553424	0.32385	0.00172459	0.00697702	0.247182	0.1254	0.1864	0.672747	13	8	89	23	0.419944	0.580056	0.0950384	-1.02564	0.542801
rna12781	5838.67	1655.33	Control	0.325655	-1.22496	-0.363181	0.22961	0.299393	0.0012132	0.0176501	0.0687364	0.0168	0.2173	0.0773125	99	164	92	272	1.7667	-0.766702	0.00147989	-1.13764	0.0610582
rna12783	1168.5	322.5	Control	-0.141783	-1.1058	-1.12487	0.473578	0.238698	0.00242661	0.002744	0.884331	0.0976	0.198	0.492929	18	8	116	48	0.931034	0.0689655	1	-1.23086	1
rna12784	1857.5	515.5	Control	0.14333	-0.24732	-0.737515	0.347695	0.30948	0.00480742	0.0112276	0.428177	0.1401	0.2895	0.483938	58	26	255	78	0.682353	0.317647	0.160176	-1.1141	0.658831
rna12785	1020	294	Control	-0.110453	-1.03105	-0.444966	0.156775	0.142811	0.00129175	0.0149932	0.0861557	0.0111	0.0547	0.202925	24	37	12	9	0.486486	0.513514	0.204326	-2.03675	0.714716
rna12788	503.5	138.5	Control	-0.107328	-1.00073	-1.08273	0.154347	-0.0792583	0.000268862	0.00895805	0.0300134	0.0002	0.208	0.000961538	3	20	0	14	Inf	#NAME?	0.274775	-2.11301	0.789581
rna1279	1236.83	365.167	Control	0.0977247	-1.06827	0.267545	-0.0272875	0.118497	0.000196857	0.0139596	0.0141019	0.0008	0.1371	0.00583516	6	58	1	38	3.93103	-2.93103	0.248827	-1.95587	0.768043
rna12791	529.167	169.833	Control	-0.0625269	-1.29475	-0.227589	-0.0095941	0.452962	0.00113244	0.0122793	0.092224	0.0257	0.2637	0.0974592	3	14	13	31	0.510989	0.489011	0.518479	-1.42037	0.949197
rna12792	2518.33	742.667	Control	0.250171	-1.53512	-0.8294	0.324417	0.438772	0.00122674	0.0159026	0.0771409	0.0211	0.2039	0.103482	17	51	63	110	0.582011	0.417989	0.0968846	-0.0156774	0.547592
rna12794	1446.17	416.833	Control	0.453718	-0.533427	-0.728784	-0.0281236	0.219306	5.61e-05	0.0189294	0.0029612	0.0022	0.2011	0.0109398	4	82	3	53	0.861789	0.138211	1	-1.88508	1
rna12796	2687.67	759.333	Control	0.578626	0.133926	0.0188091	0.273539	0.130836	0.002176	0.0139773	0.155682	0.0132	0.1576	0.0837563	62	112	41	80	1.08014	-0.0801394	0.80443	-2.08776	1
rna12797	1995	576	Control	0.086361	-0.969175	-0.598118	-0.0112181	0.0956364	0.00144283	0.022448	0.0642745	0.0074	0.1814	0.0407938	36	125	20	78	1.1232	-0.1232	0.757433	-1.83536	1
rna12798	1213	368	Control	0.468543	-0.776894	-0.0808189	0.328795	0.238552	0.000919769	0.0163028	0.0564178	0.0067	0.117	0.057265	17	49	8	27	1.17092	-0.170918	0.812597	-1.69407	1
rna12799	553.333	142.667	Control	-0.259786	-0.273149	-0.114591	0.659897	0.345287	0.00028856	0.0207975	0.0138748	0.0056	0.2427	0.0230738	4	30	2	22	1.46667	-0.466667	1	-1.61369	1
rna128	258.5	74.5	Control	0.546271	-0.896219	-0.581373	0.0873174	0.0411252	0.000105923	0.00495748	0.0213663	0	0	NA	2	4	2	3	0.75	0.25	1	-1.22985	1
rna1280	1111.5	334.5	Control	-0.0565488	0.0779398	-1.27058	0.251285	0.158472	0.00150615	0.0111834	0.134678	0.0124	0.1729	0.0717178	19	41	11	42	1.7694	-0.769401	0.207687	-1.92623	0.718707
rna12800	364.167	100.833	Control	-0.000977331	-0.467326	-0.858218	NA	0.330083	0	0.0215038	0	0.0002	0.2033	0.000983768	0	19	0	12	NA	NA	1	-1.22336	1
rna12801	2778.83	860.167	Control	0.166209	0.10099	-0.76851	0.0104299	0.278907	0.000515408	0.0212683	0.0242337	0.0041	0.1848	0.0221861	22	150	11	108	1.44	-0.44	0.452463	-1.55297	0.921038
rna12803	1067	340	Control	-0.219636	-0.813828	-0.0637415	0.234282	0.221895	0.00132666	0.0225346	0.0588722	0.0077	0.2211	0.0348259	10	56	7	53	1.35204	-0.352041	0.611147	-1.17838	0.993231
rna12806	619.167	187.833	Control	0.30847	-0.401435	0.234772	0.355281	0.355227	0.00378788	0.0143278	0.264372	0.0288	0.1912	0.150628	24	10	15	24	3.84	-2.84	0.00940145	-0.398988	0.190473
rna12808	509.667	144.333	Control	0.0696608	-0.102137	-0.594109	NA	0.367784	0	0.0202514	0	0.0001	0.0933	0.00107181	0	31	4	7	0	1	0.00294827	-1.75017	0.0957606
rna12809	1279.83	358.167	Control	-0.503914	-0.0259188	-0.518053	0.458157	0.411544	0.00212542	0.0208768	0.101808	0.0233	0.2333	0.0998714	18	50	30	59	0.708	0.292	0.383768	-1.26357	0.876084
rna1281	2032.83	574.167	Control	-0.404718	0.108045	-0.746601	0.265734	0.218102	0.000390878	0.00797535	0.0490108	0.0071	0.1947	0.0364664	12	30	12	97	3.23333	-2.23333	0.012501	-1.14019	0.224138
rna12810	1610.5	489.5	Control	0.110488	0.337537	-0.878518	-0.100489	0.382482	0.00107368	0.023683	0.0453355	0.0056	0.2067	0.0270924	17	72	14	58	0.978175	0.0218254	1	-1.42101	1
rna12811	809.333	237.667	Control	0.807443	0.0156206	-0.923846	0.340817	0.465965	0.00169727	0.0133694	0.126951	0.035	0.1625	0.215385	20	24	29	26	0.747126	0.252874	0.545851	-1.1844	0.960317
rna12816	936.167	242.833	Control	-0.0708171	-1.25054	-0.348632	0.251666	0.0374491	0.00039666	0.00664954	0.0596522	0.0033	0.145	0.0227586	6	26	3	28	2.15385	-1.15385	0.474123	-2.25237	0.929064
rna12817	990.167	299.833	Control	0.305723	-0.9388	-0.842437	-1.37691	0.258534	0.000751915	0.0144603	0.0519986	0.0024	0.1551	0.0154739	15	34	4	33	3.63971	-2.63971	0.0363594	-1.74596	0.362441
rna12818	691.5	220.5	Control	-0.0678087	-0.851085	-0.879696	0.216279	0.415754	0.00147762	0.00801477	0.184363	0.0215	0.2344	0.0917235	7	14	20	38	0.95	0.05	1	-1.03139	1
rna12819	965	292	Control	-0.400465	-0.936901	-1.04192	0.0325768	0.0712045	0.00826797	0.0267382	0.30922	0.0317	0.1455	0.217869	77	42	29	22	1.40306	-0.403061	0.385495	-1.04656	0.878067
rna1282	913.333	262.667	Control	0.307649	-0.166721	-0.722244	0.13699	0.347771	0.0023054	0.0126912	0.181653	0.0243	0.1574	0.154384	14	25	25	34	0.7616	0.2384	0.536362	-1.32417	0.956528
rna12822	1320.83	410.167	Control	-0.403353	-0.802798	-0.111237	-0.248278	0.200084	0.000825634	0.0182621	0.0452102	0.0126	0.209	0.0602871	24	47	21	65	1.58055	-0.580547	0.21764	-0.834699	0.730606
rna12823	820.833	229.167	Control	-0.00409675	-0.606674	-0.0828852	0.127892	0.204412	0.00264095	0.0136679	0.193222	0.0206	0.2165	0.0951501	15	22	19	34	1.2201	-0.220096	0.665349	-0.941427	1
rna12824	1712.17	498.833	Control	-0.052338	-0.323492	-0.146888	0.227769	0.180176	0.00542754	0.0187496	0.289474	0.0392	0.161	0.243478	82	47	65	55	1.47627	-0.476268	0.156233	-0.565349	0.653941
rna12825	1015.5	295.5	Control	-0.137753	-0.56501	-0.308165	0.18171	0.224658	0.0111223	0.0218878	0.50815	0.067	0.2905	0.230637	88	25	66	45	2.29091	-1.29091	0.00596052	-1.00668	0.146423
rna1283	1647.83	488.167	Control	-0.992707	-0.0854411	-0.635494	0.245454	0.320631	0.00156785	0.0215941	0.0726057	0.0108	0.2539	0.0425364	23	56	24	84	1.4375	-0.4375	0.308919	-0.929707	0.819171
rna12832	843	234	Control	-0.802273	-0.841173	0.0641309	0.246422	0.21717	0.0034916	0.0164827	0.211834	0.0347	0.212	0.163679	23	25	32	36	1.035	-0.035	1	-1.25856	1
rna12833	1161	309	Control	-0.114013	-0.381536	-0.847556	-0.377098	0.331286	0.00147126	0.024807	0.0593083	0.0179	0.151	0.118543	21	48	21	34	0.708333	0.291667	0.445584	-0.797535	0.917619
rna12834	781	227	Control	-0.322305	-0.91692	-1.2005	0.242119	0.20396	0.000656993	0.0221395	0.0296751	0.0053	0.1612	0.0328784	6	39	4	21	0.807692	0.192308	0.7369	-1.35939	1
rna12836	1050.67	332.333	Control	0.678271	-1.37736	-0.737381	0.157502	0.240688	0.00307866	0.0287794	0.106974	0.0247	0.3577	0.0690523	35	61	31	63	1.16605	-0.16605	0.649591	-1.53284	1
rna12837	519.833	158.167	Control	-0.712546	-1.38621	-1.35757	-4.51198	0.510776	0.000525601	0.0164698	0.031913	0.0066	0.366	0.0180328	2	18	5	39	0.866667	0.133333	1	-0.78514	1
rna12839	534	150	Control	-0.340203	-0.822233	0.489384	-0.0121965	0.191197	0.0612226	0.1079	0.567404	0.1137	0.2853	0.398528	104	30	47	10	0.716312	0.283688	0.445439	1.30834	0.917619
rna1284	583.167	184.833	Control	-0.556644	-0.375605	-0.638418	0.502554	0.453342	0.00280762	0.0168393	0.16673	0.0656	0.2286	0.286964	15	15	41	30	0.731707	0.268293	0.516289	-0.945479	0.947818
rna12841	1070.5	315.5	Control	0.0509093	-0.657926	-1.36396	0.203115	0.202083	0.000695866	0.030716	0.0226549	0.0052	0.339	0.0153392	12	58	7	75	2.21675	-1.21675	0.141164	-1.00164	0.633338
rna12844	2292.17	731.833	Control	-0.00608132	-1.3813	-0.536469	0.255792	0.357154	0.00391772	0.0255869	0.153114	0.0448	0.3135	0.142903	67	70	125	123	0.941829	0.0581714	0.831572	-0.872478	1
rna12845	1715.5	516.5	Control	-0.214497	-0.14242	-1.55332	0.213662	0.239128	0.00274771	0.0133223	0.206249	0.017	0.1842	0.092291	49	52	35	72	1.93846	-0.938462	0.0239075	-1.6368	0.309332
rna12846	450	144	Control	-0.31026	-1.31383	-0.18293	0.361355	0.315525	0.00212935	0.0117714	0.180892	0.0304	0.1515	0.20066	14	18	14	14	0.777778	0.222222	0.795778	-1.5887	1
rna12847	568.5	163.5	Control	-0.398484	-0.596598	-0.851444	0.232605	0.334929	0.0011803	0.0122619	0.0962579	0.0098	0.1768	0.0554299	14	10	5	29	8.12	-7.12	0.000702747	-0.414858	0.040158
rna12849	211.833	58.1667	Control	-0.098155	0.14194	-0.574839	0.106029	-0.160866	0.0018929	0.0148417	0.127539	0.0001	0.0774	0.00129199	6	9	1	6	4	-3	0.350091	-1.42724	0.852764
rna12850	1376.83	402.167	Control	0.186526	-1.2487	-0.830694	0.145452	0.207916	0.00136946	0.01578	0.0867845	0.015	0.1926	0.0778816	19	46	21	53	1.04244	-0.0424431	1	-1.27953	1
rna12851	2322.83	740.167	Control	-0.135446	0.309622	-0.287793	-0.143592	-0.0702099	0.00669436	0.00982642	0.681261	0.055	0.2312	0.237889	136	43	200	94	1.48651	-0.486512	0.0755365	-1.7592	0.495761
rna12852	350.833	93.1667	Control	0.283609	-0.555887	-0.625945	-0.0646584	0.287497	0.000966997	0.0104487	0.092547	0.0088	0.205	0.0429268	5	4	4	14	4.375	-3.375	0.108473	0.393633	0.570445
rna12853	479.167	129.833	Control	0.719416	0.0895413	-0.275156	0.0200442	0.234963	0.000766352	0.0129953	0.0589715	0.0069	0.1259	0.0548054	4	16	3	16	1.33333	-0.333333	1	-1.45842	1
rna12856	706.333	181.667	Male	-0.219616	-1.01663	-0.244188	0.672529	0.426192	0.00833913	0.00574119	1.45251	0.0863	0.1054	0.818786	30	7	52	14	1.07692	-0.0769231	1	-0.698191	1
rna12859	210	60	Control	-0.0878258	-0.567129	-0.656799	NA	0.15061	0	0.0260851	0	0.0001	0.1304	0.000766871	0	17	0	2	NA	NA	1	-1.61145	1
rna1286	1654.67	517.333	Control	-0.729143	-0.862525	-1.05268	0.246945	0.199201	0.00297723	0.0101809	0.292434	0.0363	0.2856	0.127101	32	49	65	101	0.983046	0.0169545	1	-1.67149	1
rna12860	972.833	260.167	Control	0.433884	-0.387142	-1.06215	0.211857	0.0991942	0.000902579	0.0122004	0.0739793	0.0065	0.2659	0.0244453	16	41	11	49	1.73836	-0.738359	0.273335	-2.08733	0.789444
rna12861	1158.67	311.333	Male	-0.188376	-1.63936	-0.808309	-0.333076	-0.202631	0.00276268	0.00607954	0.454423	0.0436	0.241	0.180913	35	17	57	56	2.0227	-1.0227	0.045209	-1.62685	0.403258
rna12862	1653.17	470.833	Control	-0.00370945	-0.603236	-0.187665	0.369046	0.365533	0.0014111	0.0121435	0.116201	0.0103	0.1429	0.0720784	26	47	22	57	1.43327	-0.433269	0.382763	-1.58289	0.875291
rna12863	784	218	Control	0.183021	-0.23171	-0.859061	0.27988	0.227903	0.00359089	0.00859461	0.417807	0.0293	0.2462	0.119009	18	13	22	41	2.58042	-1.58042	0.0457697	-0.864931	0.40488
rna1287	484	149	Control	-0.0410772	-0.610258	-0.270736	0.27612	0.252393	0.0168457	0.0305743	0.550976	0.0808	0.2867	0.281828	33	23	31	23	1.06452	-0.0645161	1	-0.586492	1
rna12870	281.5	90.5	Control	-0.274762	-0.32647	-0.265823	0.0720511	0.198535	0.00413701	0.00656672	0.629996	0.0188	0.0869	0.216341	8	3	6	3	1.33333	-0.333333	1	-1.24738	1
rna12877	990	282	Control	-0.385017	-0.519116	-0.136439	-0.353887	-0.322671	0.00423181	0.0159047	0.266072	0.018	0.1681	0.107079	36	29	19	31	1.91289	-0.912886	0.128672	-0.953244	0.610212
rna12879	707	193	Control	-0.622031	-0.241097	-0.520002	0.315675	-0.00141069	0.00022998	0.012312	0.0186793	0.0237	0.2187	0.108368	6	22	18	33	0.441176	0.558824	0.191457	-1.63165	0.701614
rna1288	546.5	176.5	Control	-0.183755	-0.46411	-0.456716	0.526595	0.301098	0.00200914	0.015364	0.130769	0.0361	0.2153	0.167673	6	19	40	23	0.181579	0.818421	0.000971652	-0.835443	0.0465609
rna12880	1438.67	433.333	Control	-0.321901	0.209217	-0.0549812	0.229875	0.330846	0.00122225	0.00372135	0.328442	0.0315	0.182	0.173077	17	12	50	55	1.55833	-0.558333	0.401718	-0.912769	0.891631
rna12881	821.5	219.5	Control	-0.161588	-0.878236	-0.174292	0.479981	0.480455	0.000837085	0.00355557	0.235429	0.0133	0.2188	0.0607861	6	7	16	34	1.82143	-0.821429	0.34991	-1.50037	0.852736
rna12882	1151.67	336.333	Control	-0.406508	-0.620098	-0.698115	-1.13617	-0.0336124	0.00234472	0.0106719	0.21971	0.0129	0.1878	0.0686901	29	30	23	45	1.82609	-0.826087	0.10598	-1.37713	0.563612
rna12883	381.167	95.8333	Control	-0.0937439	-0.358527	0.535374	0.319168	0.168064	0.00486726	0.00543	0.896366	0.07	0.0007	100	16	6	12	13	2.70833	-1.70833	0.139533	-1.38209	0.630998
rna12884	978.333	278.667	Control	0.0434609	0.073932	-1.10538	0.0787255	0.145046	0.000911404	0.018688	0.0487694	0.0074	0.1368	0.0540936	21	65	23	28	0.393311	0.606689	0.0145615	-2.14706	0.241997
rna12889	715.333	214.667	Control	-0.236568	-0.953136	-0.502839	-0.175323	-0.225423	0.0025703	0.00345806	0.743278	0.0173	0.1816	0.0952643	16	4	12	34	9.91667	-8.91667	0.00022642	-0.400629	0.0198322
rna12898	1242	369	Control	-0.254587	-0.691118	-0.958783	0.292255	0.291139	0.00172252	0.0100328	0.171689	0.0283	0.1982	0.142785	26	27	53	57	1.03564	-0.0356394	1	-1.71308	1
rna129	854.333	258.667	Control	-0.886536	-0.57898	-0.334558	-0.00994735	-0.300138	0.000502965	0.00849064	0.0592376	0.0225	0.1483	0.151719	9	13	22	30	0.989011	0.010989	1	-0.428944	1
rna12900	432.167	104.833	Control	-0.654209	-0.317237	-0.341116	0.288233	0.151927	0.00122443	0.013505	0.0906644	0.0204	0.1614	0.126394	3	16	10	13	0.24375	0.75625	0.0928164	-1.68199	0.541058
rna12901	1563	429	Control	-0.695413	-0.691464	-0.158448	0.431501	0.327274	0.000370651	0.0103687	0.035747	0.0021	0.2111	0.00994789	8	46	5	72	2.50435	-1.50435	0.143043	-1.69331	0.635281
rna12903	1328.33	375.667	Control	-0.112064	0.072088	-0.686522	0.341463	0.290612	0.00150385	0.00773473	0.194428	0.0152	0.2474	0.061439	16	33	31	65	1.01662	-0.0166178	1	-1.88442	1
rna12904	984	270	Control	-0.508823	-0.697654	-1.46314	0.323921	0.193173	0.00162973	0.0044359	0.367396	0.0148	0.1619	0.0914145	13	20	15	36	1.56	-0.56	0.355355	-2.11859	0.856608
rna12905	368	100	Control	0.0736167	-0.433478	0.328796	0.432649	0.424756	0.00318586	0.0136288	0.233759	0.0474	0.1877	0.252531	9	7	18	11	0.785714	0.214286	0.757803	-0.0421008	1
rna12906	971	265	Control	-0.52458	-0.377256	-0.508033	0.427776	0.197906	0.000250078	0.00783152	0.0319323	0.0171	0.1493	0.114534	4	29	18	32	0.245211	0.754789	0.0216365	-2.05056	0.291561
rna12907	1381.67	445.333	Control	-0.170394	-0.276616	0.0652304	0.269725	0.238153	0.00126825	0.0130309	0.0973264	0.0153	0.2122	0.0721018	21	52	21	64	1.23077	-0.230769	0.5919	-1.58306	0.98317
rna12908	330.167	107.833	Control	-1.09048	-0.450712	-0.00807044	0.204976	0.349118	0.00116358	0.00833513	0.1396	0.0187	0.1765	0.105949	3	9	7	14	0.666667	0.333333	0.709806	-1.39062	1
rna12909	414.5	131.5	Control	-0.567939	-0.264188	-0.571565	1	0.262767	0.000130365	0.0168606	0.00773192	0.0147	0.1957	0.075115	1	20	7	16	0.114286	0.885714	0.0480529	-1.69392	0.413937
rna12910	626.333	171.667	Control	0.143566	-0.0539201	-0.398785	-1.04391	0.344713	8.62e-05	0.019509	0.00441769	0.0002	0.1529	0.00130804	1	42	2	19	0.22619	0.77381	0.248656	-1.9142	0.768001
rna12912	1743.33	488.667	Control	-0.196761	-0.556715	-0.695859	0.36698	0.297551	0.00206202	0.0153454	0.134374	0.0113	0.1445	0.0782007	33	40	19	54	2.34474	-1.34474	0.024204	-0.746765	0.310124
rna12914	446.833	117.167	Control	0.233341	-0.956461	-0.133662	0.389206	0.385771	0.0014244	0.00980952	0.145206	0.0216	0.2027	0.106561	13	14	24	19	0.735119	0.264881	0.625288	-1.8743	0.999551
rna12915	1698	513	Control	-0.193734	-0.583947	-0.0514037	0.271146	0.344092	0.00149305	0.0065901	0.226559	0.0191	0.2212	0.0863472	21	20	36	92	2.68333	-1.68333	0.00817616	-0.382537	0.175796
rna12916	610.333	166.667	Control	-0.119299	-0.317598	-0.871875	NA	0.243655	0	0.0132126	0	0.0001	0.1413	0.000707714	0	31	3	16	0	1	0.0494388	-2.11563	0.418955
rna12917	1011.83	323.167	Control	0.031365	0.387668	0.119314	0.491439	0.398702	0.00194035	0.0200215	0.0969135	0.0611	0.423	0.144444	21	28	82	82	0.75	0.25	0.417955	-0.859659	0.899681
rna1292	3085.17	898.833	Control	-0.24549	-0.475932	-1.03422	0.305169	0.142086	0.00101193	0.0188671	0.0536346	0.0116	0.2233	0.0519481	32	97	34	150	1.45543	-0.455428	0.205535	-1.07561	0.715647
rna12922	1246.5	355.5	Control	-0.457189	-0.495675	-0.474258	0.163668	0.335596	0.000861676	0.018302	0.047081	0.0074	0.2526	0.0292953	18	45	10	63	2.52	-1.52	0.0360148	-1.26802	0.36035
rna12925	2197.5	697.5	Control	-0.648188	-0.904651	-0.748904	0.318059	0.173946	0.00144504	0.00894543	0.16154	0.0224	0.2398	0.0934112	28	66	43	127	1.253	-0.252995	0.469701	-1.82766	0.92764
rna12926	1125.67	344.333	Control	0.0123022	-1.18107	0.166256	0.31287	0.351882	0.00273121	0.00951695	0.286984	0.0449	0.3108	0.144466	33	25	57	73	1.69891	-0.698909	0.111929	-1.74122	0.58081
rna12927	1337.83	384.167	Control	0.306715	-0.630538	0.274138	0.345384	0.370929	0.00420273	0.0104365	0.402694	0.0566	0.2312	0.24481	47	27	76	59	1.35136	-0.351365	0.378064	-1.33995	0.874021
rna12928	308.833	78.1667	Control	-0.301161	-0.496022	-0.250523	0.318048	0.319551	0.00378414	0.0028228	1.34056	0.0721	0.3894	0.185157	21	2	29	16	4.96552	-3.96552	0.0391904	-1.10442	0.374253
rna12929	3887.5	1176.5	Control	-0.100043	-0.4373	-0.287821	0.254327	0.364657	0.0010247	0.0147083	0.0696679	0.0105	0.1665	0.0630631	32	103	42	152	1.12436	-0.124364	0.688443	-0.842019	1
rna1293	831.667	257.333	Control	-0.305585	-0.916964	0.399437	0.0437879	0.346098	0.000995949	0.0197597	0.0504031	0.0296	0.3044	0.0972405	10	18	27	52	1.06996	-0.0699588	1	0.125358	1
rna12932	1188.67	362.333	Control	-0.467506	-0.807316	-0.46481	0.222577	0.394721	0.000631635	0.0142866	0.0442118	0.0291	0.2705	0.107579	11	33	39	64	0.547009	0.452991	0.182946	-1.24886	0.691198
rna12938	939.667	275.333	Control	-0.00552995	-0.479003	-0.366152	0.335631	0.618295	0.00194346	0.0158054	0.122962	0.0147	0.1214	0.121087	10	18	19	25	0.730994	0.269006	0.624992	0.182188	0.999551
rna12939	932.5	282.5	Control	0.0747747	-0.373142	-0.140915	0.421928	0.411025	0.00175165	0.0208965	0.0838251	0.019	0.0891	0.213244	13	27	17	13	0.368192	0.631808	0.053633	-0.697772	0.435414
rna12940	2221.5	643.5	Control	-0.0199208	-0.148394	-0.810933	NA	0.357753	0	0.0173923	0	0.0123	0.1205	0.102075	1	74	9	69	0.103604	0.896396	0.0178193	-1.43836	0.267815
rna12942	1291.67	373.333	Control	0.294385	-0.0180794	-0.762725	0.426819	0.238208	0.00106906	0.00767062	0.13937	0.0214	0.1727	0.123914	20	31	29	46	1.02336	-0.0233593	1	-2.01651	1
rna12943	2091.17	584.833	Control	-0.303604	-0.0283622	-0.0169068	0.46171	0.315143	0.0012283	0.00720279	0.170531	0.0137	0.2094	0.065425	30	47	24	95	2.5266	-1.5266	0.00530065	-1.94977	0.137364
rna12944	660.833	167.167	Control	-0.40467	-1.00526	0.0841681	0.622949	-0.091046	0.00094535	0.00225474	0.419272	0.0254	0.1467	0.173142	5	5	21	20	0.952381	0.047619	1	-1.6606	1
rna12945	236.5	63.5	Control	-0.390718	-0.713699	-0.356009	NA	0.77607	0	0.00755613	0	0.0134	0.2574	0.0520591	0	1	4	13	0	1	1	1.69928	1
rna12946	613.5	169.5	Control	-0.121119	-0.445333	-0.892378	0.329311	0.539542	0.000262929	0.0142148	0.0184968	0.0405	0.2258	0.179362	3	8	23	30	0.48913	0.51087	0.502054	1.18934	0.942553
rna12947	275.333	90.6667	Control	-0.248873	-0.141394	-0.127411	0.230593	0.040054	0.0132427	0.00180698	7.32863	0.036	0.0228	1.57895	21	5	5	1	0.84	0.16	1	-1.95023	1
rna12951	1242.33	365.667	Control	0.330051	0.164055	-1.01874	0.366553	0.220949	0.00367741	0.0045051	0.816276	0.0183	0.0396	0.462121	47	17	13	12	2.38914	-1.38914	0.0842339	-1.61594	0.518121
rna12952	659.5	195.5	Control	-0.0957876	-0.310997	-0.061611	0.323905	0.422675	0.000793567	0.0256065	0.0309908	0.0084	0.2383	0.0352497	6	22	8	31	1.05682	-0.0568182	1	-0.246587	1
rna12953	795.5	200.5	Control	-0.175309	0.165859	-0.465733	-0.875746	0.17649	0.000880319	0.0117021	0.0752272	0.0279	0.1729	0.161365	9	13	23	27	0.812709	0.187291	0.798787	-0.61201	1
rna12954	411.167	119.833	Control	-0.318199	-0.426085	-0.440745	0.572693	0.0690068	0.00142039	0.0058232	0.243919	0.0231	0.1915	0.120627	3	12	14	17	0.303571	0.696429	0.117422	-2.05191	0.589973
rna12955	727.667	187.333	Control	-0.523986	-0.0143329	-0.9764	0.23112	0.490602	0.00138798	0.00556771	0.249291	0.0486	0.2345	0.207249	12	2	37	34	5.51351	-4.51351	0.0354699	0.3221	0.359612
rna12962	857.167	258.833	Control	0.315215	-0.181436	-0.682631	0.376342	0.335141	0.001498	0.00940565	0.159266	0.0345	0.3152	0.109454	8	14	38	57	0.857143	0.142857	0.812775	-0.578217	1
rna12963	1043	295	Control	-0.289279	-0.041683	0.201874	0.146234	0.183842	0.00732604	0.0243144	0.301304	0.032	0.2075	0.154217	36	39	40	42	0.969231	0.0307692	1	-0.922591	1
rna12964	1417.67	448.333	Control	-0.0527511	-0.376574	-0.868595	0.18859	0.144793	0.000591227	0.0101047	0.0585102	0.0091	0.1405	0.0647687	12	34	12	50	1.47059	-0.470588	0.484784	-1.21199	0.933911
rna12970	1346.17	402.833	Control	-0.0682393	0.561223	-0.639457	0.275157	0.382337	0.00300153	0.0226242	0.132669	0.0188	0.2024	0.0928854	28	53	21	60	1.50943	-0.509434	0.304751	-1.14977	0.816387
rna12976	1560.5	464.5	Control	-0.499781	-0.6399	-0.477167	0.00724849	0.26534	0.00145072	0.0169899	0.0853872	0.025	0.2621	0.0953834	21	40	44	85	1.0142	-0.0142045	1	-0.907385	1
rna12978	643.167	184.833	Control	0.888813	0.115275	-0.493741	0.320897	0.201294	0.00862391	0.0177739	0.4852	0.0515	0.168	0.306548	35	17	28	17	1.25	-0.25	0.671855	-1.44335	1
rna12979	708.333	215.667	Control	-0.0354348	-0.241674	-0.121043	0.0486659	0.236867	0.000114922	0.0110325	0.0104167	0.0072	0.195	0.0369231	2	23	6	34	0.492754	0.507246	0.471112	-1.46958	0.92764
rna1298	1998	588	Control	0.241217	-0.0542715	-0.0370094	0.196011	0.233483	0.00344034	0.0139604	0.246435	0.0452	0.2103	0.214931	39	50	88	94	0.833182	0.166818	0.518369	-1.07364	0.949159
rna1299	1723	461	Control	-0.188312	-0.416761	0.0159332	-0.191577	0.216525	0.00141465	0.0136964	0.103286	0.0065	0.2284	0.0284588	16	31	25	71	1.46581	-0.465806	0.331667	-0.881155	0.837639
rna12990	1534.83	445.167	Control	0.242347	-0.945428	-0.718903	0.467113	0.365283	0.00177195	0.00874403	0.202647	0.0211	0.2051	0.102877	13	22	34	70	1.21658	-0.216578	0.681584	-1.37025	1
rna12991	578.333	156.667	Control	0.10734	-0.528412	-0.579918	0.211418	0.285912	0.00196023	0.0162596	0.120559	0.0232	0.189	0.122751	10	19	15	19	0.666667	0.333333	0.453601	-1.74486	0.922218
rna12992	1346.67	408.333	Control	-0.213167	-1.18605	-0.562761	0.234287	0.242007	0.00133375	0.021	0.063512	0.0062	0.2097	0.029566	17	56	7	56	2.42857	-1.42857	0.0738732	-1.19742	0.492115
rna12993	1661.67	453.333	Control	-0.290574	-1.01414	-0.730711	0.386633	0.215307	0.000431442	0.0126364	0.0341428	0.0102	0.2058	0.0495627	7	38	22	68	0.569378	0.430622	0.273101	-1.39848	0.789444
rna12995	1133.33	345.667	Control	0.540997	-0.865885	0.0132629	-0.00173547	0.289296	0.00116068	0.0127409	0.0910986	0.016	0.1536	0.104167	13	32	21	39	0.754464	0.245536	0.534963	-1.27864	0.955358
rna12998	138.167	44.8333	Control	-0.569286	-0.69406	0.464876	0.294541	-0.015124	0.01057	0.00121169	8.72335	0.0466	0.0664	0.701807	6	2	6	1	0.5	0.5	1	-1.3134	1
rna13	609	180	Control	-0.309481	-0.49564	-0.329498	0.213378	0.202661	0.00271901	0.0110557	0.245938	0.0633	0.1529	0.413996	19	10	28	19	1.15357	-0.153571	0.809544	-0.87906	1
rna1300	2714.5	831.5	Control	-0.641545	-0.851748	-0.874835	0.254358	0.184845	0.00213995	0.0150783	0.141923	0.0199	0.1382	0.143994	62	86	53	78	1.06099	-0.0609917	0.903048	-1.53434	1
rna13000	383	106	Control	-0.500074	-1.46304	-0.644124	-0.0277274	0.194947	0.000140895	0.00850862	0.0165591	0.0027	0.159	0.0169811	1	12	1	15	1.25	-0.25	1	-1.82819	1
rna13001	848.167	231.833	Control	-0.221537	-1.35558	-0.413136	0.447489	0.443457	0.000158099	0.0200683	0.00787805	0.0105	0.238	0.0441176	3	26	9	39	0.5	0.5	0.518188	-0.342259	0.949153
rna13002	2762	826	Control	-0.0808137	-1.46972	-0.955323	-0.32012	0.370214	0.000502742	0.0192983	0.026051	0.0093	0.201	0.0462687	19	121	36	119	0.519054	0.480946	0.0367511	-1.45725	0.363417
rna13003	382.5	106.5	Control	0.0541717	-0.971089	-0.69681	0.541525	0.274217	0.0028576	0.0146192	0.195469	0.0325	0.19	0.171053	12	7	13	14	1.84615	-0.846154	0.376924	-0.541669	0.874021
rna13004	556.333	181.667	Control	0.138454	-0.276728	-0.383426	1	0.38176	9.71e-05	0.00741382	0.0131014	0.0166	0.1819	0.0912589	2	10	9	27	0.6	0.4	0.705368	-1.59619	1
rna13005	957.667	263.333	Control	0.720283	-0.961498	0.422334	0.392842	0.368719	0.00251593	0.016005	0.157197	0.0192	0.2264	0.0848057	9	18	17	42	1.23529	-0.235294	0.80088	-0.325002	1
rna13006	998.833	303.167	Control	0.315251	-0.338994	-0.212951	0.360656	0.275183	0.00224176	0.0167612	0.133747	0.0263	0.117	0.224786	23	27	24	30	1.06481	-0.0648148	1	-0.295932	1
rna13007	1630.33	442.667	Control	0.162055	0.0162512	-0.771166	0.279047	0.342601	0.00147747	0.0166475	0.0887505	0.0132	0.2096	0.0629771	19	37	20	71	1.82297	-0.822973	0.126415	-0.152301	0.60606
rna13008	421.5	118.5	Control	0.0579997	-0.329731	-0.342524	-0.0675453	0.0990869	0.000555373	0.0192814	0.0288035	0.0002	0.2131	0.000938527	4	21	9	22	0.465608	0.534392	0.344543	-1.76282	0.84873
rna13009	992.167	267.833	Control	-0.230493	-0.54266	0.123071	0.389452	0.244559	0.00130401	0.0153938	0.0847102	0.0135	0.1935	0.0697674	18	26	14	37	1.82967	-0.82967	0.195362	-0.885029	0.704807
rna1301	1287.17	353.833	Control	0.334709	-0.708944	-1.53843	0.247229	0.104112	0.00242695	0.00983186	0.246846	0.0229	0.177	0.129379	25	33	33	45	1.03306	-0.0330579	1	-2.03312	1
rna13010	1523.67	444.333	Control	0.0309414	-1.17624	-0.744788	0.264965	0.250899	0.00213314	0.0107272	0.198854	0.0335	0.2012	0.166501	31	34	54	64	1.08061	-0.08061	0.877204	-1.46871	1
rna13011	764.333	198.667	Control	0.619328	-0.998527	0.234458	0.1914	0.267255	0.00290699	0.00933011	0.31157	0.0533	0.2093	0.254658	24	13	49	25	0.902669	0.0973312	0.833232	-1.32019	1
rna13012	1265.17	366.833	Control	0.579534	-0.410922	-1.60329	-0.0319918	0.268664	0.000170232	0.021098	0.00806865	0.0056	0.2277	0.0245938	5	55	7	63	0.818182	0.181818	0.772234	-1.2223	1
rna13013	276.833	80.1667	Control	-0.458037	-0.9693	-0.815974	0.047913	0.172792	0.000289027	0.0044753	0.0645827	0.0205	0.0961	0.213319	1	6	6	7	0.194444	0.805556	0.328535	-1.67576	0.834693
rna13014	2182	719	Control	-0.187222	-1.41668	-1.20237	0.163759	0.316542	0.000502368	0.013451	0.0373481	0.0066	0.1091	0.060495	22	64	17	60	1.21324	-0.213235	0.713536	-0.98503	1
rna13015	724.667	193.333	Control	-0.571973	-0.0702717	-0.205809	0.357279	0.312317	0.00260853	0.016972	0.153696	0.0213	0.2454	0.0867971	13	21	18	28	0.962963	0.037037	1	-1.47773	1
rna13016	785.5	246.5	Control	0.143541	-0.247799	-0.10864	0.261852	0.100249	0.00232963	0.00494544	0.471066	0.022	0.1637	0.134392	19	11	19	29	2.63636	-1.63636	0.0620832	-1.51395	0.463081
rna13017	440.667	132.333	Control	0.157892	-0.921734	-0.397115	NA	0.193623	0	0.0235909	0	0.0001	0.1048	0.000954198	0	35	0	6	NA	NA	1	-1.83631	1
rna13018	1341	381	Control	-0.293745	-0.47774	-0.233103	0.210282	0.376051	0.00168931	0.0136699	0.123579	0.0137	0.1569	0.0873168	23	39	18	41	1.3433	-0.343305	0.564648	-1.2867	0.968586
rna13019	543	150	Control	-0.291384	-0.76191	-0.570874	-0.102857	0.128597	0.00411824	0.0312255	0.131887	0.0239	0.3781	0.0632108	22	21	14	37	2.76871	-1.76871	0.0210608	-0.862643	0.288904
rna13020	1326.5	386.5	Control	0.15106	-0.100403	-0.88061	0.292149	0.276986	0.00522764	0.0190023	0.275106	0.0658	0.2801	0.234916	60	34	91	72	1.37298	-0.37298	0.291251	-0.298143	0.804007
rna13022	793.333	217.667	Control	-0.483362	-0.632094	0.562882	0.391578	0.29758	0.000691143	0.0190249	0.0363284	0.0065	0.1182	0.0549915	2	32	4	17	0.265625	0.734375	0.18795	-1.62014	0.696333
rna13025	1608	483	Control	-0.0594483	-0.342185	-0.819808	0.113243	0.341272	0.00253885	0.0230632	0.110082	0.0206	0.1992	0.103414	42	56	34	61	1.34559	-0.345588	0.376901	-0.437406	0.874021
rna13026	1198.67	358.333	Control	0.452403	-1.46382	-0.610457	0.0553106	0.334945	0.000837738	0.014208	0.0589625	0.0061	0.1636	0.0372861	12	27	9	44	2.17284	-1.17284	0.137808	-0.738042	0.627386
rna13027	1195	347	Control	-0.383404	0.133487	-0.513966	-0.0550348	0.0658357	0.000639442	0.00657997	0.0971801	0.0217	0.157	0.138217	13	27	25	45	0.866667	0.133333	0.83581	-1.79277	1
rna13028	791.833	198.167	Control	-0.102833	-0.507323	-0.843278	0.377098	0.0455119	0.000634983	0.0199667	0.0318021	0.0001	0.1311	0.000762777	2	42	0	18	Inf	#NAME?	1	-1.77441	1
rna13029	2239	647	Control	-0.153317	-0.457056	0.0395081	0.526228	0.345406	0.00470094	0.0100331	0.468543	0.0533	0.1663	0.320505	63	40	140	70	0.7875	0.2125	0.378258	-1.16659	0.874021
rna1303	1401.67	416.333	Control	0.172385	-0.595871	-0.37008	0.270789	0.279308	0.00235	0.00878555	0.267485	0.0434	0.1836	0.236383	32	32	60	55	0.916667	0.0833333	0.876165	-1.92267	1
rna13030	666.5	191.5	Control	0.469991	-0.531732	-0.327996	0.297534	0.330842	0.00217191	0.0108959	0.199333	0.0273	0.2028	0.134615	9	8	21	26	1.39286	-0.392857	0.583909	-0.622272	0.978437
rna13032	1601.83	450.167	Control	-0.725295	-0.682044	-0.945384	0.138848	0.268222	0.000853894	0.00822033	0.103876	0.0335	0.2044	0.163894	15	30	56	75	0.669643	0.330357	0.294819	-1.50418	0.807289
rna13036	1596.5	518.5	Control	-0.366587	-0.793002	0.0827088	0.368228	0.299711	0.00283626	0.016048	0.176735	0.0361	0.1683	0.214498	42	40	59	57	0.990254	0.00974576	1	-0.766243	1
rna13039	772.333	220.667	Control	-0.0032021	-0.873478	0.517087	-2.34667	0.224627	0.000476622	0.00734796	0.0648646	0.0014	0.083	0.0168675	3	27	11	14	0.141414	0.858586	0.00543443	-2.2156	0.137364
rna1304	2009.67	579.333	Control	-0.401898	-1.40367	0.227958	0.31768	0.244465	0.000465709	0.0141681	0.0328702	0.0093	0.1889	0.0492324	18	73	20	80	0.986301	0.0136986	1	-1.75107	1
rna13040	372.167	119.833	Control	-0.0468223	-1.52146	-1.21978	-0.123778	0.337606	0.00154769	0.0178697	0.0866098	0.0001	0.0881	0.00113507	8	27	5	11	0.651852	0.348148	0.730178	-2.14962	1
rna13041	736.5	199.5	Control	-0.403248	-1.0532	-1.19476	-0.00855481	0.359905	0.000293376	0.0166752	0.0175936	0.0014	0.0808	0.0173267	4	31	2	11	0.709677	0.290323	0.656096	-1.48837	1
rna13043	1383.83	437.167	Control	-0.155278	-0.268927	0.082139	0.208101	0.316087	0.00175041	0.0159181	0.109963	0.0258	0.1845	0.139837	20	54	39	52	0.493827	0.506173	0.049601	-1.33391	0.419665
rna13046	945.833	275.167	Control	0.123613	-0.0341719	-0.274305	0.378578	0.21689	0.00340513	0.0104126	0.327018	0.0119	0.096	0.123958	31	29	10	19	2.03103	-1.03103	0.173898	-2.07507	0.678201
rna13047	2099.67	615.333	Control	0.371168	-1.11698	-0.823103	0.454779	0.38668	0.00158023	0.0127096	0.124334	0.0149	0.2184	0.0682234	37	49	34	103	2.28752	-1.28752	0.00519714	-1.33972	0.135455
rna13048	627.667	158.333	Control	-0.207755	-0.646073	-1.12374	0.186088	0.236474	0.000924041	0.0177354	0.0521015	0.0098	0.2105	0.0465558	6	29	8	22	0.568966	0.431034	0.381453	-1.62104	0.875143
rna13049	1031.5	270.5	Control	0.0364204	0.215681	-1.17614	-0.0238989	0.354763	7.89e-05	0.0181462	0.0043484	0.001	0.2685	0.0037244	3	31	1	58	5.6129	-4.6129	0.136804	-0.685938	0.625809
rna1305	53.1667	18.8333	Control	-0.0406605	-0.115837	-0.226275	NA	0.396683	0	0.0125157	0	13.6676	0.1381	98.9689	25	5	2	0	0	1	1	-1.95023	1
rna13050	302.667	87.3333	Control	0.112042	-0.357755	-0.823986	NA	0.128955	0	0.0144764	0	0.0004	0.3739	0.00106981	0	19	0	24	NA	NA	1	-2.00153	1
rna13051	1409	433	Control	-0.203621	-0.170817	-0.0618364	0.436556	0.521738	0.00129742	0.0105566	0.122901	0.0468	0.2483	0.188482	19	28	74	78	0.715251	0.284749	0.403225	-0.941764	0.892681
rna13052	689	187	Control	-0.318783	-0.230762	0.327141	0.588067	0.246659	0.00275855	0.0111287	0.247877	0.031	0.2853	0.108658	23	16	25	39	2.2425	-1.2425	0.0669279	-1.68739	0.473276
rna13053	1345.83	376.167	Control	-0.707154	0.139011	-0.818291	0.410086	0.363317	0.00240293	0.00829366	0.289731	0.0426	0.3497	0.121819	25	21	65	90	1.64835	-0.648352	0.176603	-1.35311	0.681047
rna13055	1675.83	478.167	Control	-0.0970809	0.419548	-0.801655	0.231317	0.13568	0.000129368	0.0101544	0.0127402	0.0061	0.173	0.0352601	5	62	13	59	0.366005	0.633995	0.0786128	-2.14849	0.503165
rna13056	1020.5	287.5	Control	-0.0618293	-0.256037	-0.503952	0.354564	0.236669	0.000473298	0.0101769	0.0465069	0.0063	0.1476	0.0426829	10	37	9	32	0.960961	0.039039	1	-2.19645	1
rna13057	619.333	190.667	Control	0.255653	0.317375	0.221116	-0.0494405	0.171926	0.00107385	0.00363628	0.295316	0.0189	0.1442	0.131068	11	12	11	21	1.75	-0.75	0.405511	-1.99791	0.893478
rna13061	225	69	Control	-1.43965	0.179496	-0.241928	0.118817	0.0240785	0.00178048	0.00562562	0.316495	0.009	0.1124	0.0800712	1	3	1	9	3	-2	0.505495	-0.880898	0.944748
rna13062	1071.5	341.5	Control	0.310484	-0.086903	-0.192184	0.32774	0.280517	0.00177247	0.0172248	0.102902	0.024	0.1628	0.14742	25	39	23	44	1.22631	-0.22631	0.591461	-1.07504	0.983101
rna13063	781.667	196.333	Control	0.0687173	-0.296403	-0.490732	0.188289	0.123429	0.00274463	0.00866985	0.316571	0.0301	0.1513	0.198942	21	12	23	21	1.59783	-0.597826	0.359024	-1.64648	0.860015
rna13066	1697.67	480.333	Control	-0.459067	-0.366845	-0.0666927	0.31066	0.333616	0.00167133	0.0162884	0.102609	0.0296	0.2426	0.122012	27	51	49	81	0.87515	0.12485	0.766279	-1.14098	1
rna13067	1098.67	335.333	Control	0.277771	-0.588455	0.156754	0.331608	0.21717	0.000415579	0.0120059	0.0346144	0.0065	0.1465	0.0443686	10	55	8	34	0.772727	0.227273	0.79192	-2.17634	1
rna13068	638.333	183.667	Control	0.516706	-0.301002	-0.159632	0.334464	0.168196	0.00402398	0.0109072	0.36893	0.0294	0.2653	0.110818	16	11	24	39	2.36364	-1.36364	0.104256	-1.10387	0.56031
rna13069	2027.83	639.167	Control	0.553446	-0.555311	-0.226373	0.331498	0.188424	0.00220503	0.0110887	0.198854	0.0213	0.1	0.213	42	59	48	43	0.637712	0.362288	0.14779	-1.59474	0.640685
rna1307	1828.33	517.667	Control	-0.319497	-0.864542	-0.31269	0.402577	0.319029	0.00245858	0.0156423	0.157175	0.0282	0.1922	0.146722	41	49	58	73	1.05313	-0.0531316	0.890946	-1.1221	1
rna13072	2199.5	647.5	Control	-0.205446	-0.206267	-0.169176	0.275371	0.155546	0.000656673	0.0129404	0.050746	0.0044	0.2038	0.0215898	15	82	15	104	1.26829	-0.268293	0.559395	-1.80407	0.96708
rna13073	412.833	115.167	Control	-1.15069	-0.401872	-0.527281	NA	0.111565	0	0.0190442	0	0.0025	0.2066	0.0121007	0	22	1	17	0	1	0.45	-1.63575	0.920981
rna13074	1449	417	Control	-0.319834	-1.34569	-0.766641	-0.0205523	0.30218	0.000221902	0.00737493	0.0300887	0.0223	0.1715	0.130029	8	20	40	59	0.59	0.41	0.27922	-1.09459	0.794184
rna13075	951.167	257.833	Control	0.0980174	-0.44391	0.423977	0.39004	0.265138	0.00058473	0.00521395	0.112147	0.01	0.1453	0.0688231	6	18	10	30	1	0	1	-1.89913	1
rna13077	1786.67	559.333	Control	-0.148266	-0.3125	-0.969258	0.587132	-0.00650491	0.000371258	0.00881581	0.0421127	0.009	0.1078	0.0834879	6	67	16	51	0.285448	0.714552	0.0185908	-2.12962	0.27302
rna13078	869.5	246.5	Control	-0.0924972	-0.358553	-0.854979	0.269144	0.192133	0.00152796	0.013302	0.114867	0.0121	0.1517	0.0797627	12	26	10	27	1.24615	-0.246154	0.800739	-1.30285	1
rna13079	1226	331	Control	0.0778025	0.252312	-0.754995	0.247797	0.356749	0.0022269	0.0121752	0.182904	0.0178	0.1933	0.0920848	23	22	23	48	2.18182	-1.18182	0.0530021	-0.793523	0.433776
rna13080	1107.17	284.833	Control	-0.229976	-0.464418	-0.253289	0.122241	0.238772	0.00154556	0.0137696	0.112244	0.0334	0.2285	0.146171	27	33	33	45	1.1157	-0.115702	0.862641	-1.46905	1
rna13081	328	89	Control	0.397344	0.00267395	-0.445286	0.503902	0.106589	0.00273665	0.00693691	0.394505	0.0323	0.1642	0.196711	6	5	10	11	1.32	-0.32	1	-1.11296	1
rna13085	926.833	282.167	Control	-0.0390712	-0.305784	-0.693037	0.0955851	0.17817	0.000430284	0.00469424	0.0916622	0.011	0.1773	0.0620417	10	22	8	41	2.32955	-1.32955	0.170975	-2.15136	0.674007
rna13086	1584.67	461.333	Control	-0.0112573	-0.422532	-0.233615	0.2224	0.161499	0.000653268	0.0119535	0.0546508	0.0192	0.1782	0.107744	19	58	31	63	0.66574	0.33426	0.243345	-1.84575	0.761683
rna13087	583	173	Control	-0.265652	0.0500878	-0.656308	0.160652	0.226141	0.00166318	0.012204	0.136282	0.0059	0.1368	0.0431287	18	25	3	14	3.36	-2.36	0.131789	-1.81509	0.614977
rna13088	707.167	195.833	Control	-0.348707	-0.140818	-1.00517	0.395329	0.454095	0.00286728	0.0174755	0.164074	0.0312	0.1367	0.228237	13	18	23	20	0.628019	0.371981	0.355287	-0.164901	0.856608
rna1309	2416.5	757.5	Control	-0.214089	-0.596143	-0.212647	0.326146	0.365007	0.000513518	0.0191599	0.0268018	0.005	0.2028	0.0246548	16	79	22	119	1.09551	-0.0955121	0.857396	-0.701166	1
rna13090	333.833	89.1667	Control	-0.316861	-0.141848	-0.641973	0.530599	0.476575	0.000326045	0.0112698	0.0289309	0.0061	0.1144	0.0533217	3	8	1	8	3	-2	0.591331	-0.986717	0.983038
rna13091	1294.83	403.167	Control	0.355557	-0.230731	-0.324201	0.394745	0.316729	0.00144304	0.0133088	0.108428	0.0275	0.1565	0.175719	22	48	41	46	0.514228	0.485772	0.0509885	-1.71609	0.427009
rna13092	387.333	104.667	Control	-0.58086	-1.4154	-0.71084	0.140746	0.290732	0.00166631	0.017328	0.0961627	0.0217	0.2162	0.10037	6	10	13	16	0.738462	0.261538	0.756521	-0.487266	1
rna13093	282.667	77.3333	Control	0.220365	-0.862618	-1.10939	0.38307	0.296009	0.0065466	0.0166854	0.392354	0.0596	0.2464	0.241883	15	5	17	14	2.47059	-1.47059	0.235452	-0.442148	0.755341
rna13094	2036.5	570.5	Control	-0.624973	-1.15668	-0.0109464	0.32155	0.315582	0.00376042	0.00815187	0.461295	0.0513	0.1584	0.323864	74	28	104	66	1.6772	-0.677198	0.065465	-1.62805	0.470221
rna13095	1282.33	358.667	Control	0.263862	-0.0887543	0.239622	0.247296	0.387259	0.000664333	0.0131412	0.0505534	0.0054	0.1802	0.0299667	14	35	15	49	1.30667	-0.306667	0.664367	-1.16994	1
rna13096	692.833	204.167	Control	0.516693	-0.797287	-0.772271	0.456419	0.32794	0.00240598	0.0139131	0.172929	0.0228	0.1481	0.15395	18	20	18	21	1.05	-0.05	1	-0.982426	1
rna13099	2125.5	697.5	Control	-0.15096	-1.10562	0.125795	0.0433708	0.317836	0.00202891	0.0189107	0.107289	0.014	0.1686	0.0830368	48	88	38	70	1.00478	-0.00478469	1	-1.42903	1
rna131	1558.83	439.167	Control	-0.131817	-1.09663	0.103981	0.740318	0.768106	0.00167374	0.00230709	0.725478	0.099	0.2742	0.36105	29	6	165	75	1.90549	-0.905488	0.213107	-1.70498	0.723662
rna13102	1994.17	636.833	Control	0.246104	-1.16733	0.0674416	0.238067	0.301518	0.00251559	0.0246728	0.101958	0.027	0.1791	0.150754	50	88	52	79	0.863199	0.136801	0.615509	-0.880619	0.995207
rna13103	1041	291	Control	0.139213	-0.340984	-0.20313	0.282568	0.452791	0.00115794	0.016404	0.0705887	0.0128	0.1647	0.0777171	12	36	18	29	0.537037	0.462963	0.18993	-1.12013	0.700343
rna13104	1398.67	437.333	Control	-0.105459	-0.698108	-1.12604	0.309678	0.268121	0.00449918	0.0109408	0.411229	0.0831	0.1723	0.482298	53	28	115	49	0.806522	0.193478	0.467792	-1.17937	0.92717
rna13105	1770	513	Control	0.483699	-0.95731	-0.502131	0.288434	0.166192	0.00253892	0.0156595	0.162132	0.0151	0.1328	0.113705	48	73	22	52	1.55417	-0.554172	0.170005	-1.7332	0.672843
rna13106	687	201	Control	-0.29071	-0.0679194	-0.250274	-9.32434	0.513616	7.87e-05	0.0272521	0.00288743	0.0018	0.1945	0.0092545	2	39	7	26	0.190476	0.809524	0.0688929	-1.31798	0.477735
rna13108	1889.83	525.167	Control	0.13011	-0.668083	-0.904073	0.130393	0.189851	0.0003553	0.0201117	0.0176664	0.0033	0.125	0.0264	17	104	7	41	0.957418	0.0425824	1	-1.91349	1
rna1311	1044.5	293.5	Control	-0.459565	-1.10114	-1.48009	0.291779	0.31822	0.00225334	0.0111024	0.202959	0.0266	0.1647	0.161506	14	23	28	36	0.782609	0.217391	0.676	-1.26313	1
rna13110	804.167	248.833	Control	-0.0903977	-0.312111	0.268305	0.00439045	0.49725	0.000168358	0.0143856	0.0117032	0.0054	0.2132	0.0253283	4	18	5	38	1.68889	-0.688889	0.473443	-0.923854	0.928598
rna13119	1060.17	295.833	Control	-0.264599	-1.62418	0.12613	-1.40607	0.306859	0.000753013	0.0010752	0.700346	0.0724	0.1806	0.400886	25	5	75	43	2.52267	-1.52267	0.11115	-1.66559	0.578263
rna1312	1553.17	468.833	Control	0.175597	-1.43867	-1.35584	0.598802	0.00247547	0.000366422	0.00747823	0.0489985	0.015	0.1702	0.0881316	8	35	25	65	0.594286	0.405714	0.289534	-1.60832	0.801752
rna13120	710	247	Control	-0.170933	-1.18651	-0.793878	0.584735	0.240932	0.00100502	0.0152443	0.0659278	0.0129	0.2318	0.0556514	10	23	7	40	2.48447	-1.48447	0.16386	-1.24782	0.663762
rna13121	1081.17	304.833	Control	-0.181421	-1.58173	-0.591507	NA	0.356582	0	0.0075986	0	0.0019	0.1068	0.0177903	0	27	2	30	0	1	0.495032	-1.8793	0.938104
rna13122	932	283	Control	-0.474986	-0.751555	-1.09225	0.346753	0.265486	0.016933	0.0225272	0.75167	0.0993	0.2669	0.372049	73	29	104	30	0.726127	0.273873	0.293188	-1.18147	0.805333
rna13126	933.667	266.333	Control	0.218648	0.0800175	-0.560516	0.290758	0.364087	0.0112375	0.0265942	0.422555	0.1791	0.3479	0.514803	81	37	153	29	0.414944	0.585056	0.0025565	-0.743104	0.0884103
rna13127	1907.67	564.333	Control	-0.0543148	-1.23719	0.000821626	-0.0160447	0.241612	0.000920434	0.0123583	0.0744791	0.013	0.2541	0.051161	18	46	35	111	1.24099	-0.240994	0.604963	-0.958128	0.990472
rna13129	519.667	140.333	Control	-0.450468	-0.823771	-1.52502	0.383938	0.323211	0.00375533	0.0328556	0.114298	0.0512	0.3685	0.138942	22	27	23	23	0.740741	0.259259	0.535436	-1.24784	0.955842
rna1313	763.167	214.833	Control	-0.088707	-0.934561	-0.601365	0.386303	0.102062	0.000177039	0.00769518	0.0230065	0.0042	0.2013	0.0208644	3	21	3	32	1.52381	-0.52381	0.679268	-1.85481	1
rna13130	455	121	Control	-0.51187	-0.0381731	-0.904731	0.0453652	0.0601096	0.0133542	0.0151141	0.883555	0.0439	0.0004	109.75	65	12	15	0	0	1	0.115129	-1.1442	0.586402
rna13131	525.333	176.667	Control	0.0118365	-0.652278	-1.04921	0.304525	0.361504	0.00324242	0.010982	0.295248	0.042	0.1707	0.246046	14	12	22	19	1.00758	-0.00757576	1	-1.02334	1
rna13132	383.667	114.333	Male	0.00451459	-1.13772	0.0658338	0.411035	0.398464	0.00404107	0.0228987	0.176476	0.0905	0.1678	0.539333	19	12	36	10	0.439815	0.560185	0.127634	-0.297344	0.608611
rna13133	1205.67	345.333	Control	0.0229368	-1.4715	-0.919017	0.425558	0.249737	0.00208537	0.0108328	0.192505	0.0186	0.1927	0.0965231	15	25	26	49	1.13077	-0.130769	0.83887	-0.852519	1
rna13135	624.667	179.333	Control	-0.269543	-1.08958	-0.719288	0.0751361	0.427367	0.00323581	0.0224795	0.143945	0.0524	0.2871	0.182515	21	16	41	33	1.0564	-0.0564024	1	-0.337184	1
rna13136	1154.17	345.833	Control	0.162492	-0.536901	-0.538388	0.49311	0.399434	0.00266828	0.0114671	0.23269	0.0456	0.2912	0.156593	31	25	57	66	1.43579	-0.435789	0.33342	-1.37739	0.837987
rna13139	793.667	250.333	Control	0.290463	0.321403	-0.404436	-0.415963	0.270058	0.00163935	0.0172454	0.0950601	0.0066	0.1958	0.0337079	19	35	10	35	1.9	-0.9	0.187443	-1.83089	0.696333
rna1314	1157.33	348.667	Control	-0.134376	-0.338628	-1.41297	0.0556956	0.451554	0.000305906	0.00475057	0.0643935	0.0077	0.1624	0.0474138	5	16	9	49	1.70139	-0.701389	0.505616	-1.40708	0.944748
rna13140	1084.5	307.5	Control	0.210857	-0.297523	-0.814512	0.376116	0.31727	0.00348991	0.0306316	0.113932	0.0272	0.2429	0.11198	29	43	27	49	1.22394	-0.223945	0.612369	-0.206269	0.993231
rna13146	2669	748	Control	0.351224	-0.38744	0.00499899	0.277204	0.277085	0.00345288	0.0119954	0.287851	0.0534	0.1974	0.270517	66	44	136	98	1.08088	-0.0808824	0.814505	-0.851643	1
rna13148	1054.67	304.333	Control	0.403583	-0.758075	-0.518267	0.398967	0.413684	0.00368312	0.0323987	0.113681	0.0226	0.1977	0.114315	32	44	25	36	1.04727	-0.0472727	1	-0.214621	1
rna13149	363	102	Control	-0.327384	-0.262001	-1.00336	-0.0259655	0.107065	0.00052183	0.0131374	0.039721	0.0028	0.0893	0.031355	4	19	0	7	Inf	#NAME?	0.547637	-1.94728	0.960777
rna1315	855.167	227.833	Control	-0.191872	-0.668053	-0.339504	0.37299	0.271472	0.00341654	0.0187122	0.182584	0.0439	0.2814	0.156006	24	23	38	39	1.07094	-0.0709382	1	-0.652674	1
rna13150	1428.5	455.5	Control	0.292197	-0.845862	-0.627162	0.326107	0.416434	0.00286317	0.0118293	0.242041	0.021	0.1902	0.11041	32	37	29	61	1.8192	-0.819199	0.0733051	-1.20319	0.491095
rna13152	1037.33	303.667	Control	-0.179538	-0.8399	-0.888258	0.253309	0.272275	0.00276048	0.0285825	0.0965794	0.0223	0.241	0.0925311	19	43	24	47	0.819767	0.180233	0.708268	-0.822563	1
rna13153	1702	467	Control	0.0300458	-0.420402	-0.553257	0.164189	0.238408	0.00430231	0.0263952	0.162996	0.0308	0.3207	0.0960399	57	61	50	91	1.70066	-0.700656	0.0428361	-0.83465	0.391236
rna13156	1032	294	Control	-0.490445	-0.404156	-1.00626	0.274352	0.294954	0.00574353	0.0214802	0.267388	0.0435	0.2015	0.215881	48	28	42	37	1.5102	-0.510204	0.25479	-0.336344	0.773964
rna13157	1144.67	304.333	Control	0.155674	-0.818031	-0.973969	0.341519	0.360321	0.0023212	0.0307027	0.0756024	0.0122	0.2423	0.0503508	28	58	13	45	1.67109	-0.671088	0.258511	-1.16364	0.776897
rna13158	696.167	179.833	Control	-0.2638	-0.882349	-0.0296208	-0.354603	0.389091	0.000386692	0.0176569	0.0219003	0.0306	0.2121	0.144272	7	17	24	24	0.411765	0.588235	0.130448	-0.341041	0.611387
rna13159	657	186	Control	0.34438	-0.958271	-0.601324	0.252925	0.353905	0.00331279	0.0235627	0.140595	0.0207	0.2741	0.0755199	17	24	20	32	1.13333	-0.133333	0.832581	-0.724872	1
rna1316	861.333	248.667	Control	0.369364	-0.767497	0.0913328	0.21786	0.265596	0.00188171	0.00913142	0.206069	0.0083	0.1388	0.0597983	9	13	9	30	2.30769	-1.30769	0.157807	-1.64537	0.655621
rna13160	574.5	166.5	Control	-0.0636426	-0.496114	-1.17789	0.030719	0.449976	0.000963139	0.014484	0.0664969	0.0199	0.1248	0.159455	11	16	11	9	0.5625	0.4375	0.386034	-1.30712	0.878067
rna13161	2292.17	710.833	Control	0.0446288	-1.06802	-0.11927	0.274521	0.359766	0.000870906	0.0131207	0.0663765	0.0064	0.1165	0.0549356	17	53	16	62	1.24292	-0.242925	0.693053	-0.923605	1
rna13162	532.833	148.167	Control	-0.478455	-0.754523	-0.87502	-0.0150449	0.186752	5.14e-05	0.014809	0.00346812	0.0019	0.0887	0.0214205	1	19	1	12	0.631579	0.368421	1	-1.29978	1
rna13163	1034	274	Control	0.0270247	-0.183426	-0.597981	0.523679	0.294272	0.00154767	0.0193141	0.0801317	0.0268	0.2023	0.132477	10	28	28	43	0.548469	0.451531	0.208371	-0.233505	0.719808
rna13164	781.167	220.833	Control	-1.1068	-0.698384	-0.884397	0.2266	0.427287	0.00443872	0.0163375	0.271689	0.0308	0.1482	0.207827	24	18	19	30	2.10526	-1.10526	0.094952	-0.333557	0.542801
rna13165	1644	480	Control	0.127663	-0.364338	-0.458954	-0.0935347	0.167076	0.00089219	0.0125315	0.0711956	0.0197	0.2283	0.08629	13	30	33	79	1.03737	-0.0373737	1	-0.617204	1
rna13166	4542.17	1334.83	Control	0.0841529	-0.0672091	-1.3324	0.142814	0.166807	0.00277047	0.0236705	0.117043	0.0192	0.2119	0.0906088	95	184	77	188	1.26059	-0.260587	0.230813	-0.934273	0.747691
rna13167	1453	452	Immune	-0.0790875	-1.42818	-0.743648	0.0191228	0.274719	0.00354055	0.0238397	0.148515	0.0292	0.274	0.106569	43	60	43	73	1.21667	-0.216667	0.491618	-0.9427	0.936738
rna13169	981.333	278.667	Control	0.0522622	-1.51459	-1.53662	0.333705	0.488633	0.00476499	0.0194726	0.244702	0.0411	0.2007	0.204783	51	29	47	35	1.25825	-0.258254	0.520614	-0.393537	0.949355
rna1317	554.167	162.833	Control	0.416861	-1.25179	0.269906	0.579419	-0.11423	0.000482155	0.00646678	0.0745587	0.0176	0.1048	0.167939	4	9	10	16	0.711111	0.288889	0.733415	-1.19995	1
rna13170	1318.33	382.667	Control	-0.583032	-1.4944	-0.532624	0.111603	0.332631	0.00162621	0.0214362	0.0758626	0.0118	0.1676	0.0704057	37	35	21	44	2.21497	-1.21497	0.0259867	-0.659395	0.320662
rna13172	876.833	218.167	Control	0.224564	-1.12035	-0.255158	0.413309	0.31743	0.00210622	0.00828373	0.25426	0.0439	0.2715	0.161694	19	15	46	38	1.04638	-0.0463768	1	-1.81046	1
rna13174	441.333	125.667	Control	-0.262001	0.179132	-0.538377	0.249595	0.314552	0.00539186	0.0330338	0.163222	0.0498	0.5898	0.0844354	13	15	24	38	1.37222	-0.372222	0.498653	-0.158935	0.940795
rna13179	1481.33	441.667	Control	-0.0517233	-0.362719	-0.535454	0.252579	0.185095	0.00217756	0.0179086	0.121593	0.0174	0.2176	0.0799632	21	45	20	72	1.68	-0.68	0.197739	-1.10198	0.706465
rna13180	162.667	35.3333	Control	0.0384152	0.00573952	-1.13362	0.375238	0.325991	0.0211434	0.0252488	0.837402	0.0543	0.1339	0.405527	19	5	8	1	0.4	0.6	0.637135	-0.330623	1
rna13181	748.833	229.167	Control	0.645693	-1.32913	-0.0992029	0.324533	0.41433	0.0053856	0.0128046	0.4206	0.0509	0.1952	0.260758	33	16	35	29	1.70893	-0.708929	0.18225	-0.901852	0.689877
rna13182	2906.67	873.333	Control	0.0246959	-1.04196	-0.32102	0.058677	0.293232	0.00119509	0.0175184	0.0682191	0.0099	0.1788	0.0553691	30	109	26	106	1.12209	-0.122089	0.764808	-1.29661	1
rna13183	399.5	134.5	Control	-0.0833775	-0.996542	-1.94797	0.264024	0.294987	0.00189143	0.0146003	0.129547	0.0202	0.1993	0.101355	4	19	8	21	0.552632	0.447368	0.513176	-1.43045	0.946832
rna13184	585.833	167.167	Control	0.141293	-0.349685	-0.784088	0.135747	0.405522	0.00065886	0.00752758	0.0875261	0.0017	0.1031	0.0164888	3	13	1	16	3.69231	-2.69231	0.335288	-1.4623	0.840049
rna13185	1254.17	353.833	Control	0.148065	-0.0699635	0.206726	-0.0336825	0.264049	0.00403586	0.0247781	0.16288	0.0264	0.3378	0.0781528	40	48	36	75	1.73611	-0.736111	0.0777714	-0.586806	0.500944
rna13186	1170.5	353.5	Control	-0.236823	-1.05777	-1.24322	0.39285	0.282003	0.00176546	0.0324684	0.0543748	0.0166	0.2169	0.076533	16	54	19	48	0.748538	0.251462	0.557412	-0.824	0.966029
rna13187	1220.5	384.5	Control	0.314998	-1.2588	-0.575422	0.34453	0.299837	0.00673244	0.0311836	0.215897	0.0208	0.2637	0.0788775	57	56	25	61	2.48357	-1.48357	0.00352016	-0.844994	0.106131
rna13188	217.167	64.8333	Control	0.101962	-0.749735	-0.134262	0.635963	0.0834492	0.0024628	0.00326262	0.754853	0.0503	0.3324	0.151324	5	5	14	12	0.857143	0.142857	1	-1.83371	1
rna13189	566	151	Control	0.0774903	-1.19986	-0.865969	0.439066	0.240931	0.00668292	0.0187027	0.357323	0.0577	0.3174	0.18179	25	14	34	29	1.52311	-0.523109	0.409654	-1.19453	0.895217
rna1319	1227	390	Control	-0.324909	-0.572947	-0.597471	0.426104	0.178367	0.000371078	0.0126447	0.0293466	0.0017	0.1383	0.0122921	4	53	9	42	0.352201	0.647799	0.13763	-1.852	0.627386
rna13190	870.5	254.5	Control	-0.491809	-0.649203	-0.247582	0.280215	0.345769	0.0107299	0.0235387	0.455839	0.0815	0.2177	0.374368	51	23	68	36	1.14471	-0.144711	0.746217	-0.798373	1
rna13191	526.333	148.667	Control	-0.192648	-1.27663	-0.815238	0.0488893	0.311475	0.000205508	0.009798	0.0209745	0.0002	0.166	0.00120482	3	15	1	20	4	-3	0.318306	-1.61294	0.82493
rna13192	1135.67	322.333	Control	-0.554345	-0.91142	-0.999735	0.4414	0.244151	0.000788372	0.00341717	0.230709	0.0027	0.1943	0.013896	10	15	3	58	12.8889	-11.8889	0.000144907	-1.88463	0.0140771
rna13193	890.833	276.167	Control	-0.72673	0.236398	-0.36475	0.491212	0.49299	0.00290823	0.0295879	0.0982911	0.0428	0.2168	0.197417	22	35	37	41	0.696525	0.303475	0.380169	-0.220337	0.87481
rna13194	143	43	Control	-0.164783	-0.427213	-1.32019	0.356512	0.733992	0.00853059	0.00473775	1.80056	0.0439	0.1726	0.254345	6	2	5	6	3.6	-2.6	0.352068	-0.919667	0.854462
rna13197	1142.17	315.833	Control	-0.0728924	-1.15787	-0.902401	0.422003	0.458902	0.00797476	0.024256	0.328774	0.0675	0.3473	0.194356	95	51	62	59	1.77261	-0.772612	0.0249339	-1.73375	0.314541
rna13200	1262.33	390.667	Control	-0.281109	-0.221503	0.102799	0.0476594	0.0869031	0.000362485	0.0106411	0.0340648	0.0035	0.1029	0.0340136	10	57	5	29	1.01754	-0.0175439	1	-2.22842	1
rna13201	999.167	293.833	Control	-0.420676	-0.800177	-1.54494	-0.0893691	0.144144	0.000816672	0.0145784	0.0560194	0.0114	0.1924	0.0592516	8	29	14	42	0.827586	0.172414	0.805707	-1.14571	1
rna13204	151	53	Control	0.435828	-1.52107	-0.0223216	NA	0.452055	0	0.0193737	0	0.0067	0.1167	0.0574122	0	5	1	5	0	1	1	0.0888426	1
rna13207	3012.67	974.333	Control	0.184865	-0.605428	-0.992371	0.314311	0.349158	0.00297706	0.00920333	0.323477	0.0337	0.3	0.112333	66	56	118	205	2.04752	-1.04752	0.00115595	-1.33598	0.051901
rna1321	917.833	258.167	Control	0.0997051	-0.555824	-0.917774	0.172422	0.369311	0.00161225	0.0212035	0.0760371	0.0191	0.1938	0.0985552	19	31	32	39	0.707661	0.292339	0.451678	-0.587195	0.921038
rna13210	236.167	66.8333	Control	0.100668	-0.079798	-0.254528	0.310152	0.240165	0.00528885	0.00786964	0.672057	0.2353	0.2377	0.989903	10	0	44	2	Inf	#NAME?	1	NA	1
rna13212	360.167	107.833	Control	-0.626985	-1.47563	0.336013	0.1556	0.163041	0.00210125	0.00553244	0.379806	0.0188	0.4399	0.042737	5	14	9	33	1.30952	-0.309524	0.746663	-2.23986	1
rna13214	1258.17	349.833	Control	-0.0671826	-0.912799	-0.344493	0.37541	0.18819	0.00166523	0.00969044	0.171843	0.0095	0.1338	0.0710015	22	42	16	36	1.2	-0.2	0.689738	-2.05255	1
rna13215	1503.33	386.667	Control	-0.274974	-0.348262	-0.836525	0.18638	0.0755621	0.013459	0.0276608	0.486574	0.1423	0.408	0.348775	120	46	218	71	0.849621	0.150379	0.50409	-0.633836	0.944748
rna13219	883.333	271.667	Control	0.193793	-0.747201	-0.475589	0.281646	0.194582	0.00263981	0.0140262	0.188205	0.0228	0.1372	0.166181	15	30	22	31	0.704545	0.295455	0.530832	-1.52951	0.953196
rna13221	1154.33	348.667	Control	0.119302	-0.547512	0.143079	0.36004	0.209801	0.000601164	0.0175879	0.0341805	0.0115	0.1815	0.0633609	16	56	13	41	0.901099	0.0989011	0.833243	-1.69607	1
rna13222	1218.67	344.333	Control	0.247263	-0.62035	0.228475	0.305489	0.265535	0.0012967	0.0112344	0.115422	0.0738	0.2268	0.325397	19	23	109	53	0.401675	0.598325	0.0117867	-0.996919	0.216786
rna13223	1110.67	326.333	Control	-0.758998	-0.790063	-1.56268	-0.0288461	0.172623	9.73e-05	0.0106933	0.00909584	0.0046	0.1978	0.0232558	2	44	5	54	0.490909	0.509091	0.463383	-2.00333	0.925979
rna13225	4103.5	1254.5	Control	-0.649962	-0.398966	-0.346537	0.244947	0.293159	0.000955053	0.0140705	0.0678762	0.0125	0.205	0.0609756	46	99	57	203	1.65479	-0.654794	0.0326626	-0.921712	0.346263
rna13228	1762.67	517.333	Control	-0.033926	-1.42034	-0.623507	0.173296	0.164175	0.0111076	0.0257258	0.431769	0.0597	0.2614	0.228386	99	52	92	79	1.58528	-0.585284	0.0525063	-0.389119	0.433626
rna13229	951.167	278.833	Control	-0.181404	-0.459165	-0.239546	0.187899	0.389687	0.00125685	0.0183722	0.0684101	0.0206	0.3184	0.0646985	9	32	23	62	0.758152	0.241848	0.663461	-1.17425	1
rna1323	500.5	132.5	Control	-0.0650163	-0.424847	-0.647007	NA	0.0245751	0	0.0201761	0	0.002	0.0832	0.0240385	1	31	1	6	0.193548	0.806452	0.330634	-2.00516	0.836998
rna13232	1006.83	286.167	Control	-0.158461	-0.433222	-0.785077	0.399	0.397596	0.00300696	0.0151418	0.198586	0.0224	0.1534	0.146023	29	32	26	34	1.1851	-0.185096	0.716106	-1.62087	1
rna13236	366.5	92.5	Control	0.0779121	-1.43056	-0.596374	0.180045	0.351316	0.000646957	0.0222479	0.0290795	0.0198	0.2431	0.081448	4	11	9	18	0.727273	0.272727	0.738745	-0.332453	1
rna13237	498	147	Control	0.632184	-0.565771	-1.85268	0.0196137	0.217079	0.0023875	0.0171765	0.138998	0.0021	0.1491	0.0140845	12	15	1	18	14.4	-13.4	0.00637219	-0.612463	0.150983
rna13238	3034	845	Control	0.171372	-0.071132	-0.505755	0.175447	0.191376	0.00292189	0.0175021	0.166945	0.0119	0.1968	0.0604675	56	111	35	122	1.75856	-0.758559	0.0264396	-1.33761	0.322616
rna1324	976.5	271.5	Control	-0.116998	-0.176706	-1.1965	0.441139	0.104018	0.00074415	0.00675194	0.110213	0.0139	0.1356	0.102507	5	24	17	30	0.367647	0.632353	0.117678	-1.87796	0.59038
rna13240	984.5	275.5	Control	-0.203786	-0.740507	-0.362369	0.305829	0.0980725	0.00089354	0.0135794	0.0658009	0.0105	0.1539	0.0682261	5	44	10	32	0.363636	0.636364	0.0960069	-1.9095	0.545515
rna13243	812.667	237.333	Control	-0.6872	-0.216019	-0.221088	0.0929626	0.183113	0.00165903	0.0134381	0.123457	0.0038	0.243	0.0156379	12	26	6	45	3.46154	-2.46154	0.0319229	-1.50888	0.343187
rna13244	1282.17	385.833	Control	-0.468682	-0.571496	-0.522407	0.160324	0.294279	0.00181996	0.0249627	0.0729072	0.0144	0.1908	0.0754717	16	43	17	47	1.02873	-0.0287278	1	-0.351164	1
rna13249	299.5	87.5	Control	0.0414062	-0.184311	-0.509741	0.371435	0.224326	0.00408723	0.0211871	0.192911	0.0928	0.3174	0.292376	9	8	28	14	0.5625	0.4375	0.380263	-1.06574	0.87481
rna1325	1127.83	327.167	Control	0.304473	-0.848052	-0.744254	0.134465	0.203459	0.00218947	0.00985436	0.222183	0.0244	0.2087	0.116914	19	18	26	53	2.15171	-1.15171	0.0678564	-0.367166	0.474988
rna13251	218.833	63.1667	Control	-0.503907	-0.362613	0.466394	0.270084	0.0860107	0.00625766	0.0173647	0.360367	0.0383	0.1684	0.227435	8	5	9	9	1.6	-0.6	0.716841	-0.195795	1
rna13253	572.333	153.667	Control	0.176956	-1.25071	0.331174	0.286798	0.221669	0.00161518	0.0065518	0.246524	0.0461	0.2647	0.174159	5	10	28	26	0.464286	0.535714	0.251047	-1.44146	0.770665
rna13254	861.167	278.833	Control	-0.478144	0.0251852	-0.0557226	0.578074	0.0203875	0.00158881	0.00914899	0.173659	0.0002	0.2052	0.000974659	14	10	47	57	1.69787	-0.697872	0.265681	-0.89493	0.783265
rna13256	1235	367	Control	-0.182776	-0.128424	0.250042	0.591937	0.355225	0.00107071	0.0141115	0.0758748	0.0217	0.3373	0.0643344	13	32	27	76	1.14352	-0.143519	0.840806	-1.79107	1
rna13257	805.833	247.167	Control	-0.114107	-0.0964225	-0.174989	0.534254	0.12338	0.000901177	0.0115154	0.0782584	0.0332	0.2199	0.150978	11	25	30	39	0.572	0.428	0.214258	-1.43107	0.725417
rna13259	389.333	111.667	Control	0.908119	-0.514301	-0.720876	0.365227	0.283891	0.00112441	0.0225399	0.0498855	0.0079	0.1906	0.0414481	3	7	4	15	1.60714	-0.607143	0.664745	1.0679	1
rna1326	216.667	65.3333	Control	0.0439845	-0.335608	-1.01789	0.373819	-0.0199013	0.00122672	0.00167391	0.732847	0.0286	0.1592	0.179648	2	3	6	9	1	0	1	-1.48934	1
rna13260	2060.33	615.667	Control	-0.389903	-0.299594	-0.663722	-0.297291	0.350493	0.000717854	0.0276386	0.0259729	0.0101	0.2264	0.0446113	19	103	26	96	0.681105	0.318895	0.322012	-1.21538	0.827921
rna13262	629.5	174.5	Control	-0.0648002	0.555091	-0.332334	0.350811	0.469734	0.00156453	0.0290466	0.0538627	0.0116	0.234	0.0495727	8	24	8	25	1.04167	-0.0416667	1	-0.117881	1
rna13263	622.833	169.167	Control	0.107747	-0.0488276	-0.797726	-0.119603	0.153606	0.00534931	0.0246321	0.217169	0.0353	0.3046	0.11589	23	22	24	31	1.35038	-0.350379	0.546723	-0.798659	0.960777
rna13264	333.5	86.5	Control	-0.233794	-0.353838	-0.363181	0.334102	0.407494	0.010957	0.0324586	0.337567	0.0327	0.4883	0.066967	30	9	9	21	7	-6	0.000431134	-0.322012	0.0297953
rna13266	1968.17	494.833	Male	-0.135148	0.0592667	-0.653707	0.38027	0.460038	0.0075309	0.0385516	0.195346	0.1031	0.4639	0.222246	99	81	189	102	0.659612	0.340388	0.0328562	-0.00729603	0.346938
rna13267	968.167	294.833	Control	-0.215276	-0.192288	-0.8044	-0.363558	0.40726	0.00146209	0.00400177	0.36536	0.0202	0.2099	0.0962363	10	13	24	44	1.41026	-0.410256	0.618692	-1.5434	0.996585
rna13268	650.167	195.833	Control	0.311161	-0.723022	-0.47985	-0.0323445	0.281117	0.00148289	0.00886914	0.167196	0.0114	0.0877	0.129989	8	17	5	17	1.6	-0.6	0.530343	-1.77314	0.952979
rna13269	1142.17	327.833	Control	-0.359346	-1.31098	-0.729501	-0.0287036	0.306266	0.000235396	0.00608636	0.038676	0.0045	0.1859	0.0242066	6	23	4	53	3.45652	-2.45652	0.080186	-1.97483	0.507311
rna13273	535.333	145.667	Control	-0.143656	-1.48522	-1.0486	-0.116152	-0.206564	0.00496346	0.0187135	0.265234	0.0423	0.3144	0.134542	39	20	24	30	2.3125	-1.3125	0.0367393	-1.45341	0.363417
rna13274	437.667	138.333	Control	-0.295856	-1.51846	-1.67913	NA	0.142133	0	0.0102605	0	0.0001	0.1039	0.000962464	0	14	0	9	NA	NA	1	-1.3607	1
rna13279	1733.17	459.833	Control	0.178328	-0.885601	0.615213	-0.154581	-0.201719	0.00578495	0.0297016	0.194769	0.0386	0.233	0.165665	118	71	73	56	1.25333	-0.253328	0.351887	-0.827433	0.854384
rna1328	710	202	Control	0.0391425	-0.494868	0.0161389	0.441195	0.359485	0.000911041	0.00363759	0.250452	0.0192	0.1938	0.0990712	8	6	17	29	2.27451	-1.27451	0.223198	-1.0665	0.739336
rna13280	653	196	Control	-0.0997235	-0.664809	-0.153613	NA	-0.0399357	0	0.00298437	0	0.0001	0.1405	0.000711744	0	7	5	22	0	1	0.5585	-1.43515	0.966317
rna13284	937.333	268.667	Control	-0.0270487	-0.104917	-0.75761	-0.69387	0.459293	0.00112029	0.0247907	0.0451899	0.0078	0.1666	0.0468187	7	27	8	34	1.10185	-0.101852	1	-0.346484	1
rna13285	327.333	92.6667	Control	-0.217235	-0.212618	-0.637248	0.391314	0.304271	0.00540297	0.0162564	0.332359	0.0683	0.1986	0.343907	8	10	21	12	0.457143	0.542857	0.241633	-1.31152	0.759981
rna13287	1521	420	Control	0.360575	-0.424516	-0.1388	0.321266	0.306001	0.00385522	0.0205155	0.187917	0.0705	0.3664	0.192413	63	46	114	86	1.03318	-0.0331808	0.904828	-0.973659	1
rna13288	1134.33	377.667	Control	-0.135508	-0.850547	-0.422358	0.260844	0.29559	0.00512677	0.0222957	0.229944	0.0549	0.2645	0.207561	41	31	73	57	1.0327	-0.0327	1	-0.258807	1
rna13289	239.5	72.5	Control	-0.127787	0.270027	-0.267259	0.116888	0.155011	0.00439683	0.00852855	0.515542	0.0167	0.0134	1.24627	21	6	3	0	0	1	1	-1.64946	1
rna13292	364.5	103.5	Control	0.311121	-0.456477	0.569103	-0.93093	0.363962	0.000295872	0.0317998	0.00930422	0.0002	0.1826	0.00109529	2	23	1	13	1.13043	-0.130435	1	-1.22856	1
rna13293	329.333	93.6667	Control	-0.726327	-0.0677236	0.0133105	-2.61399	0.415822	0.000493027	0.0164352	0.0299982	0	0.0273	0	4	14	7	8	0.326531	0.673469	0.163052	-1.29952	0.66221
rna13295	333.667	104.333	Control	-0.183699	-0.634394	-0.290609	0.522393	-0.0952454	0.00032398	0.0086997	0.0372404	0.0001	0.0555	0.0018018	2	10	8	10	0.25	0.75	0.23527	-1.53172	0.754984
rna13297	2644.33	787.667	Control	-0.119869	0.0539746	-0.833866	0.436	0.352871	0.00255132	0.0146891	0.173688	0.0254	0.1668	0.152278	61	67	64	99	1.40835	-0.408349	0.154846	-1.13092	0.651963
rna13298	1648.17	439.833	Control	0.2544	-0.445496	-0.355408	0.358253	0.490709	0.00321335	0.0119389	0.269148	0.0498	0.1707	0.29174	42	24	83	49	0.959337	0.0406627	1	-0.535069	1
rna13299	1428.67	395.333	Control	-0.251796	-0.625733	0.143463	0.312154	0.473548	0.00208111	0.0153273	0.135778	0.0381	0.1799	0.211784	27	27	57	52	0.844704	0.155296	0.736211	-0.602667	1
rna13300	1767	528	Control	-0.353871	-0.38092	-0.561526	0.36343	0.334589	0.00197834	0.0247994	0.0797736	0.0149	0.1563	0.0953295	30	57	24	60	1.31579	-0.315789	0.416512	-0.193433	0.899681
rna13301	2591.83	768.167	Control	-0.31382	-0.614003	-1.80794	0.222289	0.281247	0.00137568	0.0123341	0.111534	0.0137	0.1269	0.107959	42	114	34	67	0.726006	0.273994	0.265047	-2.083	0.783265
rna13303	1066.67	301.333	Control	0.173121	-0.509041	-0.749898	0.597641	0.352103	0.00229414	0.00912328	0.25146	0.024	0.1938	0.123839	24	17	37	48	1.83148	-0.831479	0.130878	-1.13729	0.612867
rna13304	1091.17	339.833	Control	0.346049	-0.703267	0.118932	-0.60036	0.36794	0.000418048	0.0121569	0.0343878	0.0012	0.1083	0.0110803	7	44	22	28	0.202479	0.797521	0.000931465	-1.79154	0.0463897
rna13305	368.167	102.833	Control	-0.101631	0.202326	-0.759715	0.281473	0.528893	0.00519037	0.0129627	0.400408	0.0571	0.2313	0.246866	22	5	25	9	1.512	-0.512	0.555006	-1.22615	0.964828
rna13308	1197.17	362.833	Control	0.281478	-0.567731	-0.628316	0.486907	0.425608	0.00157408	0.0151699	0.103764	0.0144	0.1447	0.0995162	22	29	21	42	1.51724	-0.517241	0.333199	-0.931949	0.837987
rna13312	1971.83	605.167	Control	-0.255831	-0.206435	0.00402953	0.416213	0.173239	0.00346248	0.0158347	0.218664	0.0427	0.178	0.239888	54	55	60	70	1.14545	-0.145455	0.606059	-0.736266	0.991328
rna13316	945.833	281.167	Control	-0.248364	-0.463896	-0.661447	0.177465	0.282301	0.000482958	0.0238893	0.0202165	0.0023	0.1536	0.014974	4	75	2	28	0.746667	0.253333	0.666115	-2.02352	1
rna13317	467.667	129.333	Control	0.128537	-0.0811708	-0.159154	-0.0147485	0.205535	5.87e-05	0.0190872	0.00307319	0.0022	0.1451	0.015162	1	14	1	17	1.21429	-0.214286	1	-0.779879	1
rna13322	2107	620	Control	-0.0739949	-0.664488	-1.01833	0.55008	0.49494	0.00120098	0.0106526	0.11274	0.0148	0.1559	0.0949326	24	42	32	80	1.42857	-0.428571	0.317504	-1.08667	0.824909
rna13324	1013.17	333.833	Control	0.14224	-0.829377	-0.552063	0.418431	-0.0863841	0.00116297	0.00722747	0.16091	0.0121	0.0443	0.273138	13	29	12	11	0.41092	0.58908	0.114445	-2.14016	0.584719
rna13325	1489.67	445.333	Control	-0.359116	0.358592	-0.362625	-0.686747	0.492573	0.000301358	0.010156	0.0296728	0.0053	0.0484	0.109504	6	51	5	21	0.494118	0.505882	0.307843	-1.89389	0.818914
rna13328	837.667	293.333	Control	0.646324	-1.50302	-0.851739	0.348663	0.286571	0.00259956	0.00657515	0.395361	0.0049	0.127	0.0385827	11	17	6	28	3.01961	-2.01961	0.0860839	-1.75325	0.520708
rna13329	2173.67	652.333	Control	-0.136295	-0.324502	-0.660697	0.357912	0.268465	0.00257786	0.0148206	0.173937	0.0343	0.1635	0.209786	55	61	80	74	0.834016	0.165984	0.538842	-1.2954	0.958325
rna13330	1001.83	270.167	Control	-0.343753	-0.190821	0.177297	0.364378	0.475153	0.00580196	0.0239285	0.24247	0.0433	0.222	0.195045	38	24	41	37	1.42886	-0.428862	0.31009	0.041953	0.820063
rna13340	918.667	287.333	Control	-0.181964	-0.383327	0.00996246	-0.249596	0.238676	0.00044139	0.0145306	0.0303765	0.0045	0.1418	0.0317348	11	39	7	31	1.24908	-0.249084	0.792294	-1.90325	1
rna13345	1306.5	364.5	Immune	-0.531737	-0.282491	0.388322	-0.172156	0.431016	0.00092829	0.0150679	0.0616073	0.0168	0.1619	0.103768	16	31	34	42	0.637571	0.362429	0.262548	-0.987464	0.781284
rna13346	728.667	195.333	Control	-0.0101013	-0.287046	0.0871345	0.453413	0.523097	0.00160441	0.0169775	0.0945022	0.0198	0.1564	0.126598	10	14	15	20	0.952381	0.047619	1	0.0939928	1
rna13347	1155.33	317.667	Control	-0.0127536	-0.150098	0.045416	0.517898	0.34585	0.00194584	0.0114768	0.169546	0.0197	0.1408	0.139915	17	31	23	30	0.715288	0.284712	0.424705	-1.63894	0.902625
rna13348	2804.83	846.167	Control	-0.55803	-0.699741	-1.63	0.412578	0.387654	0.00106146	0.011167	0.0950533	0.0135	0.1723	0.0783517	38	64	43	116	1.60174	-0.601744	0.0998427	-1.02477	0.553052
rna13349	4271.33	1269.67	Control	-0.424442	-0.856474	-0.953445	0.438764	0.33387	0.00154999	0.0174143	0.0890067	0.0147	0.1674	0.0878136	57	167	65	158	0.829664	0.170336	0.397101	-1.51017	0.887132
rna1335	1402.83	442.167	Control	0.361726	-0.0261523	-0.379791	0.54582	0.416073	0.00141798	0.0125408	0.113069	0.0187	0.2203	0.0848842	12	46	20	68	0.886957	0.113043	0.839839	-1.44667	1
rna13350	295.5	85.5	Female	-0.189628	-0.381504	-0.0600886	0.419375	0.298174	0.00481596	0.0174903	0.27535	0.0284	0.1574	0.180432	12	13	5	13	2.4	-1.4	0.219428	-1.29369	0.732752
rna13351	435.833	146.167	Control	-0.191224	-0.53161	-0.671637	0.410975	0.346946	0.00411064	0.0168773	0.24356	0.0568	0.2767	0.205276	14	13	25	26	1.12	-0.12	1	-1.11384	1
rna13352	728.5	210.5	Control	-0.00158174	-0.411972	-1.23762	-1.30811	0.396461	0.000370432	0.0123447	0.0300073	0.0141	0.1717	0.08212	6	22	11	35	0.867769	0.132231	1	-1.44625	1
rna13354	1127.67	294.333	Control	-0.56697	-0.419382	-0.173236	0.410644	0.491076	0.00215771	0.0196915	0.109576	0.0348	0.1902	0.182965	26	28	41	44	0.996516	0.00348432	1	-0.866294	1
rna13355	1250.83	375.167	Control	-0.404675	-0.0640939	-0.872209	0.364283	0.335749	0.00258092	0.024544	0.105155	0.0186	0.1872	0.099359	29	58	26	46	0.884615	0.115385	0.739998	-0.968391	1
rna13356	1145.17	312.833	Control	-0.0510208	-0.421216	0.271162	0.48107	0.530193	0.00120447	0.0214292	0.0562072	0.0161	0.2356	0.0683362	16	29	17	58	1.88235	-0.882353	0.143132	-0.653903	0.635281
rna13357	1469.33	435.667	Control	0.0594812	0.00507197	-0.315701	0.462375	0.321411	0.00122898	0.017061	0.0720344	0.0152	0.1354	0.11226	17	39	19	50	1.1471	-0.147099	0.842915	-0.608485	1
rna13358	2382.83	713.167	RNAi	-0.354565	-0.174453	-0.0821477	0.406341	0.276558	0.00132123	0.0130513	0.101234	0.0176	0.1703	0.103347	35	63	44	90	1.13636	-0.136364	0.675546	-1.01213	1
rna13359	300.5	89.5	Control	-0.431206	-0.462412	-0.544303	0.308981	0.295825	0.00186284	0.0327032	0.056962	0.0274	0.2315	0.118359	7	16	10	6	0.2625	0.7375	0.0586239	-0.764062	0.451662
rna1336	949.167	274.833	Control	-0.457231	-0.924039	-0.513775	0.234759	0.251687	0.00225089	0.00821632	0.273953	0.0303	0.1856	0.163254	20	10	35	40	2.28571	-1.28571	0.0840226	-0.603316	0.5178
rna13360	1543.67	418.333	Control	-0.228553	-0.186584	-0.711573	0.16988	0.308134	0.000259249	0.0111349	0.0232825	0.0055	0.236	0.0233051	6	38	9	79	1.38596	-0.385965	0.570728	-1.56153	0.970528
rna13361	672	198	Control	-0.549936	-0.775632	-1.10254	0.184923	0.246197	0.000482719	0.004867	0.099182	0.0065	0.1519	0.0427913	5	16	3	26	2.70833	-1.70833	0.255236	-2.11089	0.773964
rna13362	1275.5	404.5	Control	-0.172568	-0.60586	-0.912982	0.215431	0.306937	0.000189629	0.0166319	0.0114015	0.0067	0.2255	0.0297118	5	53	12	66	0.518868	0.481132	0.299643	-1.45132	0.812274
rna13363	340.5	109.5	Control	-0.252963	0.0972975	-0.59869	0.104212	0.169338	0.00182122	0.0113061	0.161083	0.0059	0.1515	0.0389439	6	5	2	13	7.8	-6.8	0.0384439	0.213684	0.371513
rna13364	321.667	98.3333	Control	0.184188	-0.342266	-0.475617	1	0.444995	0.000167475	0.0132729	0.0126178	0.016	0.2406	0.0665004	1	7	10	17	0.242857	0.757143	0.387489	-0.506451	0.879692
rna13365	408.5	122.5	Control	-0.262841	-0.362335	-0.0417917	0.396788	0.353598	0.000768149	0.00680266	0.112919	0.0083	0.1632	0.0508578	4	7	5	15	1.71429	-0.714286	0.682769	-0.955149	1
rna13368	1778.33	465.667	Control	0.01961	-0.932672	-0.508035	0.294898	0.0869164	0.00254502	0.0114784	0.221722	0.026	0.171	0.152047	36	69	44	58	0.687747	0.312253	0.201954	-2.19954	0.712473
rna13369	1229.33	375.667	Control	-0.0237801	-1.06609	-1.05807	0.0543231	0.303757	0.00135583	0.0122198	0.110954	0.0108	0.1454	0.0742779	15	57	20	41	0.539474	0.460526	0.166176	-2.08096	0.667326
rna1337	1107	279	Control	-0.365722	0.220083	0.331948	0.326201	0.100945	0.00281201	0.0112263	0.250485	0.027	0.2374	0.113732	20	31	30	48	1.03226	-0.0322581	1	-1.88977	1
rna13370	1015.67	277.333	Control	-0.0736949	-0.689668	-0.838717	0.251852	0.184327	0.000209575	0.0285986	0.00732815	0.005	0.1667	0.029994	4	42	4	29	0.690476	0.309524	0.713331	-0.627785	1
rna13371	1914.5	527.5	Control	0.0459674	-0.452241	-0.614401	0.383644	0.302697	0.00272638	0.0130306	0.209229	0.0359	0.1979	0.181405	37	47	70	73	0.820973	0.179027	0.494038	-1.34218	0.938104
rna13372	560.333	162.667	Control	-0.0766612	-0.867589	-0.447605	0.389616	0.434881	0.00161765	0.0114358	0.141455	0.011	0.1408	0.078125	8	11	7	18	1.87013	-0.87013	0.356546	-0.948485	0.857733
rna13374	669.833	191.167	Control	0.348367	-0.784146	-0.501328	0.427735	0.383335	0.00754478	0.0317306	0.237776	0.0449	0.1971	0.227803	31	25	26	16	0.763077	0.236923	0.541723	-0.708454	0.958455
rna13375	1030.67	310.333	Control	-0.199799	-0.488492	-0.99607	-1.28934	0.369125	0.000756516	0.0179429	0.0421624	0.0089	0.1253	0.0710295	9	30	16	36	0.675	0.325	0.481821	-0.38221	0.932557
rna13378	1136.67	339.333	Control	0.100007	-1.52501	-1.12375	0.402248	0.341435	0.000449858	0.0244668	0.0183864	0.0126	0.171	0.0736842	6	42	13	43	0.472527	0.527473	0.205866	-0.398918	0.715647
rna1338	637.5	181.5	Control	0.277816	-0.569573	-0.508837	-1.2528	0.200057	0.000377499	0.0123256	0.0306272	0.0295	0.177	0.166667	4	14	17	18	0.302521	0.697479	0.0806517	-1.07671	0.508289
rna13381	504	153	Control	-0.568771	-1.1819	-0.51892	0.119665	0.293326	0.000590248	0.0223556	0.0264027	0.0064	0.0759	0.0843215	7	31	2	8	0.903226	0.0967742	1	-1.70666	1
rna13385	465.667	131.333	Control	-0.450275	-0.344792	-0.737287	0.323901	0.410019	0.0025526	0.0123042	0.207458	0.0132	0.1006	0.131213	9	10	4	11	2.475	-1.475	0.295506	-0.75805	0.808343
rna13386	677.667	177.333	Control	-0.246365	-0.977465	-0.69493	0.306766	0.517829	0.00390372	0.0107265	0.363934	0.0325	0.1844	0.176247	28	12	23	23	2.25	-1.25	0.0818365	-0.647914	0.510789
rna13387	1604	424	Control	-0.648038	-0.314498	-1.18647	0.487379	0.39157	0.00217555	0.012251	0.177581	0.0242	0.1917	0.126239	23	42	40	65	0.889881	0.110119	0.746537	-1.32642	1
rna1339	1455.17	413.833	Control	-0.240644	-1.58806	-0.115973	0.289406	0.233609	0.00180045	0.0090107	0.199813	0.0322	0.214	0.150467	23	24	46	68	1.41667	-0.416667	0.381726	-1.4779	0.875143
rna13393	724.833	202.167	Control	-0.179848	-0.541552	-0.766036	0.337701	0.257625	0.00124425	0.0106307	0.117042	0.0044	0.1713	0.0256859	9	20	4	23	2.5875	-1.5875	0.209493	-1.69448	0.720175
rna13394	468.167	128.833	Control	-0.0732048	-0.278509	0.176537	0.377201	0.474886	0.0020451	0.0191081	0.107028	0.0269	0.1528	0.176047	14	16	20	11	0.48125	0.51875	0.201634	-0.970072	0.712285
rna13395	425.833	114.167	Control	-0.441289	-0.371033	0.353026	0.51672	0.474907	0.000675252	0.00886338	0.0761845	0.0423	0.1768	0.239253	6	7	24	17	0.607143	0.392857	0.528249	-1.06732	0.952337
rna13396	396.333	107.667	Control	-0.324174	-0.813068	-0.0740017	0.598906	0.690161	0.00520845	0.00746081	0.698108	0.0439	0.1409	0.311568	14	6	17	12	1.64706	-0.647059	0.549503	-1.39378	0.962219
rna13397	804.667	248.333	Control	-0.435544	-0.306781	-0.550815	0.487291	0.469751	0.00340027	0.0263349	0.129117	0.0122	0.1954	0.062436	17	37	13	35	1.23701	-0.237006	0.668272	-0.933706	1
rna13398	424.167	115.833	Control	-0.305229	-1.47435	0.0847788	-1.62335	0.19467	0.000128999	0.0156108	0.00826346	0.0058	0.2359	0.0245867	2	9	2	23	2.55556	-1.55556	0.570495	-0.0376251	0.970528
rna13399	2582.33	732.667	Control	-0.472734	-0.264887	-0.189767	0.287063	0.334995	0.00384044	0.020091	0.191152	0.0344	0.1428	0.240896	80	68	90	70	0.915033	0.0849673	0.731561	-0.553669	1
rna1340	1058.33	285.667	Control	0.106569	-0.876288	-0.956148	-0.0869709	0.345132	0.000506423	0.00716213	0.0707085	0.0275	0.2803	0.0981092	9	17	34	57	0.887543	0.112457	1	-1.18991	1
rna13400	354.667	119.333	Control	-0.548762	0.176751	-0.976165	0.130125	0.534296	0.000720041	0.00499974	0.144016	0.0292	0.148	0.197297	4	6	10	16	1.06667	-0.0666667	1	-1.32072	1
rna13402	529.333	145.667	Control	-0.493106	-0.932714	0.269248	-0.461606	0.215454	0.000453555	0.0135024	0.0335908	0.0106	0.2251	0.0470902	4	15	6	24	1.06667	-0.0666667	1	-1.08881	1
rna13403	3046.17	964.833	Control	-0.827239	-0.907285	-0.520043	0.235723	0.302913	0.000906198	0.0130883	0.0692372	0.0127	0.1534	0.0827901	38	103	36	100	1.02481	-0.0248112	1	-1.60463	1
rna13407	1580.17	477.833	Control	-0.0752603	-0.968505	-0.802196	0.246853	0.263001	0.0020128	0.0112823	0.178403	0.0276	0.1773	0.155668	27	32	38	73	1.62089	-0.620888	0.184551	-0.947074	0.693187
rna13409	609.833	179.167	Control	-0.642681	-1.13565	-0.5475	-0.251487	0.437112	0.000800546	0.0127787	0.0626471	0.0118	0.1614	0.0731103	6	10	11	24	1.30909	-0.309091	0.753242	-0.0974556	1
rna1341	1501.83	460.167	Control	-0.362001	-0.849061	-0.00264716	0.482447	0.245633	0.000691569	0.00816394	0.0847102	0.0343	0.2248	0.15258	11	31	62	73	0.417794	0.582206	0.0307321	-1.50804	0.339266
rna13410	1051.5	262.5	Control	-0.362495	-0.00964292	-0.469701	0.248377	0.103549	0.000939701	0.0106609	0.0881444	0.009	0.1903	0.0472937	11	23	9	38	2.01932	-1.01932	0.199586	-1.27646	0.709034
rna13411	1732.17	517.833	Control	-0.381338	-0.728093	-0.473159	0.357932	0.435523	0.00151185	0.00715637	0.21126	0.0276	0.2012	0.137177	32	27	45	83	2.18601	-1.18601	0.0166553	-1.37079	0.260349
rna13412	283.333	73.6667	Control	-0.40457	-0.732529	-0.508826	0.371339	0.42419	0.00140226	0.0164594	0.0851952	0.0293	0.25	0.1172	5	7	8	14	1.25	-0.25	1	-0.334276	1
rna13413	3115.67	916.333	Control	-0.0835816	-0.209074	0.303654	0.244193	0.291829	0.00194034	0.0122553	0.158327	0.0162	0.1798	0.0901001	66	74	53	122	2.05303	-1.05303	0.00240838	-1.29689	0.0846578
rna13415	2866.5	754.5	Control	0.629966	-0.228761	-0.507074	-0.0238325	0.123562	5.68e-05	0.0113915	0.00498841	0.0004	0.2114	0.00189215	3	108	1	131	3.63889	-2.63889	0.334113	-2.1959	0.838698
rna13416	2594.67	753.333	Control	0.313412	-1.06144	-0.778242	0.260524	0.289642	0.0016728	0.010962	0.1526	0.0199	0.1842	0.108035	47	61	52	111	1.6447	-0.644704	0.054673	-1.359	0.438923
rna13419	852.333	233.667	Control	0.349862	-0.7103	-0.699405	0.438417	0.445504	0.00257891	0.0322048	0.0800784	0.0132	0.2442	0.0540541	6	27	10	37	0.822222	0.177778	0.784062	0.222861	1
rna1342	701.5	207.5	Control	0.0146235	-1.45136	-0.623408	0.4535	0.19067	0.002254	0.0125323	0.179856	0.0215	0.1789	0.120179	8	22	14	24	0.623377	0.376623	0.439988	-1.3646	0.913659
rna13420	839.833	234.167	Control	-0.303851	-0.718386	-0.286191	0.306577	0.310625	0.0034542	0.0126939	0.272115	0.0235	0.3052	0.0769987	25	14	23	52	4.03727	-3.03727	0.000737124	-0.198305	0.0409528
rna13421	1179	342	Control	-0.0124206	-0.428457	-1.09473	0.21926	0.147835	0.000863642	0.0122245	0.0706486	0.0075	0.1519	0.0493746	8	33	10	37	0.89697	0.10303	1	-1.36825	1
rna13422	690.5	203.5	Control	0.294149	-0.941674	-0.944627	0.067696	0.33966	0.000680021	0.0182636	0.0372336	0.0121	0.1966	0.0615463	6	23	10	25	0.652174	0.347826	0.567635	-1.06705	0.969434
rna13423	728.667	210.333	Control	0.959652	-0.30774	-0.810216	0.168484	0.340997	0.00270574	0.0135353	0.199902	0.0125	0.1452	0.0860882	13	18	6	28	3.37037	-2.37037	0.0546232	-1.21289	0.438875
rna13424	1732	494	Control	-0.159386	0.237401	-0.457397	0.388583	0.236553	0.000209915	0.0125092	0.0167809	0.006	0.0929	0.0645856	4	80	11	38	0.172727	0.827273	0.00332776	-2.08328	0.102776
rna13425	578.833	150.167	Control	-0.315711	-0.477492	-0.677623	0.556843	0.494819	0.00209113	0.0111199	0.188054	0.0074	0.1294	0.057187	10	15	19	19	0.666667	0.333333	0.453601	-1.5295	0.922218
rna13427	4388.5	1341.5	Control	-0.451459	-0.466683	-0.370105	0.322642	0.35158	0.00124028	0.0180779	0.0686074	0.0086	0.1691	0.0508575	61	156	42	159	1.48031	-0.480311	0.0899589	-1.1348	0.533331
rna13428	278	85	Control	0.0172934	-0.96159	-0.117218	1	0.173755	0.000193818	0.0119139	0.0162682	0.0002	0.2469	0.000810045	1	12	1	12	1	0	1	-1.57277	1
rna13429	272	79	Control	-0.433689	-0.633298	-0.617936	0.469493	0.0204431	0.00350555	0.0115333	0.303949	0.0393	0.19	0.206842	8	4	23	11	0.956522	0.0434783	1	-1.1444	1
rna1343	2125	560	Control	-0.228242	-0.674577	-0.371691	0.265919	0.252351	0.00286666	0.0129858	0.220753	0.0253	0.2616	0.0967125	41	39	55	107	2.04522	-1.04522	0.0119194	-0.337936	0.218258
rna13430	517.333	163.667	Control	-0.549718	-0.630088	-0.39562	0.28031	0.35793	0.00290983	0.0158578	0.183496	0.0401	0.3062	0.13096	22	10	22	33	3.3	-2.3	0.0141649	-0.891954	0.239126
rna13431	805.167	226.833	Control	-0.339175	0.404122	-0.673167	0.188456	0.151145	0.00284356	0.00604081	0.470725	0.0174	0.1493	0.116544	13	8	14	27	3.13393	-2.13393	0.0576808	-0.893541	0.44875
rna13433	854.167	237.833	Control	0.43986	-0.882988	-0.259102	0.275538	0.253406	0.00238884	0.0145632	0.164032	0.0138	0.088	0.156818	11	19	11	16	0.842105	0.157895	0.790883	-0.795776	1
rna13436	4557.83	1367.17	Control	0.541575	-0.303611	-0.976053	0.287452	0.230199	0.00398691	0.0195482	0.203953	0.0379	0.196	0.193367	160	124	184	173	1.21318	-0.213184	0.232722	-0.656355	0.751764
rna13437	737.833	216.167	Control	-0.783257	-0.822929	-0.669454	0.339743	0.225182	0.00116996	0.0121775	0.0960755	0.0162	0.1536	0.105469	14	22	23	29	0.802372	0.197628	0.66513	-1.3723	1
rna13438	757.333	205.667	Control	0.0664596	-0.447394	-0.403807	0.0844463	0.27211	0.00124557	0.0147709	0.084326	0.0128	0.2235	0.0572707	10	12	14	33	1.96429	-0.964286	0.278752	-0.398487	0.793484
rna13439	557	160	Control	-0.45031	-0.377405	-0.518887	0.101351	0.276336	0.00077206	0.00769529	0.100329	0.0205	0.1875	0.109333	9	11	14	22	1.28571	-0.285714	0.778553	-1.31535	1
rna1344	707	217	Control	0.194901	-0.699187	-0.850393	NA	0.10333	0	0.00339926	0	0.0002	0.2223	0.000899685	0	11	2	42	0	1	1	-1.84495	1
rna13440	2070.17	617.833	Control	0.404515	-1.02927	0.324474	0.290908	0.294782	0.00383749	0.0143408	0.267594	0.0371	0.1487	0.249496	53	48	74	58	0.865428	0.134572	0.598086	-0.813725	0.988271
rna13441	1134.17	302.833	Control	0.208743	-0.177787	-1.62544	0.393131	0.368088	0.00100849	0.00916072	0.110089	0.0054	0.162	0.0333333	9	17	7	42	3.17647	-2.17647	0.0729155	-0.697142	0.491095
rna13442	366.333	110.667	Control	0.688991	-0.638907	-0.317423	0.323197	0.199673	0.00224712	0.01678	0.133916	0.0139	0.0913	0.152245	9	8	4	8	2.25	-1.25	0.451498	0.315377	0.921038
rna13443	795.167	239.833	Control	-0.0240736	-0.864821	-0.275807	0.783268	0.182807	0.000200744	0.0142846	0.0140532	0.0042	0.1529	0.0274689	3	27	4	26	0.722222	0.277778	1	-1.24827	1
rna13444	1057.5	322.5	Control	-0.530279	-1.02462	0.716807	0.49094	0.539219	0.0121091	0.0140471	0.862038	0.0601	0.1745	0.344413	61	16	67	35	1.9916	-0.991604	0.0652795	-0.298008	0.470065
rna13445	1338.83	407.167	Control	-0.25315	-0.736604	-0.430842	0.371848	0.293219	0.00462496	0.0136348	0.339202	0.0374	0.1507	0.248175	44	23	49	37	1.44454	-0.444543	0.318183	-0.180016	0.82493
rna13446	969.5	287.5	Control	0.140102	0.299026	-0.245625	0.428891	0.475063	0.00224283	0.0038302	0.585565	0.0297	0.1181	0.251482	17	8	26	30	2.45192	-1.45192	0.0934124	-0.79329	0.541265
rna13447	5013.17	1451.83	Control	0.356577	-0.558971	-0.654093	0.228928	0.249529	0.00111289	0.0113823	0.0977737	0.0111	0.1757	0.0631759	82	149	59	197	1.83756	-0.837561	0.00270577	-1.92378	0.0917901
rna13449	3383.17	942.833	Control	0.102685	-0.398118	-0.445949	0.312601	0.251959	0.00109513	0.00810774	0.135072	0.0218	0.1985	0.109824	37	54	81	143	1.20965	-0.209648	0.520966	-1.51354	0.949355
rna1345	600	180	Control	-0.429349	-0.686561	-0.640134	0.256966	0.335695	0.00286097	0.010512	0.272162	0.0575	0.198	0.290404	13	14	40	21	0.4875	0.5125	0.158109	-1.04725	0.655621
rna13451	501.333	140.667	Control	0.0554851	-0.670881	-0.285796	0.307558	0.467795	0.000640303	0.00852528	0.0751064	0.0061	0.1818	0.0335534	6	7	3	18	5.14286	-4.14286	0.0565156	-0.404711	0.4451
[truncated: 8,688 more rows]
